# Supplementary material for: Immunopeptidomic Analysis of BoLA-I and BoLA-DR Presented Peptides from Theileria parva Infected Cells
Source: Vaccines (Basel). 2022 Nov 11;10(11):1907. doi: 10.3390/vaccines10111907 (PMC9699068; doi:10.3390/vaccines10111907)
Supplement: Supplementary file 1 [file vaccines-10-01907-s001.zip]

Archive with 4 entries (4 files):
- Supplementary Data 1.xlsx
- Supplementary Data 2.xlsx
- Supplementary Data 3.xlsx
- Supplementary Data Captions.docx
