# Supplementary material for: Immunopeptidomic Analysis of BoLA-I and BoLA-DR Presented Peptides from Theileria parva Infected Cells
Source: Vaccines (Basel). 2022 Nov 11;10(11):1907. doi: 10.3390/vaccines10111907 (PMC9699068; doi:10.3390/vaccines10111907)
Supplement: Supplementary file 1 [file vaccines-10-01907-s001.zip › Supplementary Data 1.xlsx]

## Sheet: Supplementary Data 1.1
Sample	MHCI haplotype	Total No. of peptides	Uncorrected data						Corrected data (removal of co-precipitants)
			No. of T. parva peptides	Percentage of T. parva peptides	Average predicted % rank score	No. peptides with rank score <2%	Percentage of T. parva peptides wth %RPS <2%	Average Length	No. of T. parva peptides	Percentage of T. parva peptides	Average predicted % rank score	No. peptides with rank score <2%	Percentage of T. parva peptides wth %RPS <2%	Average Length
1011TP	A10	7672	25	0.32586	13.4	9	36	14.4	12	0.156413	0.6	7	58.3333	13.2
2229TP	A14	6961	18	0.258584	60.7	6	33.3333	15.8	8	0.114926	0.4	6	75	12.8
641TP	A18	6871	25	0.363848	4.1	8	32	12	22	0.320186	3.2	8	36.3636	11
2824TP	A19	5333	15	0.281268	90	1	6.66667	15.4	4	0.0750047	75.5	1	25	12.7
5350TP	A20	6948	59	0.849165	77.9	5	8.47458	15.8	15	0.215889	11.7	5	33.3333	13.9
2408TP	A15	8041	33	0.410397	9.4	12	36.3636	14.8	19	0.236289	0.7	11	57.8947	12.3
2123TP	A12/A15	7290	6	0.0823045	41.7	2	33.3333	15.2	2	0.0274348	3.44	1	50	13
641TP_rpt	A18	8927	75	0.840148	2.6	37	49.3333	11.5	47	0.526493	0.3	33	70.2128	10.9
2123TP_rpt	A12/A15	10260	67	0.653021	32	14	20.8955	12.6	19	0.185185	1	11	57.8947	10.5
2824TP_rpt	A19	6951	26	0.374047	25.9	9	34.6154	12.3	11	0.158251	1.5	8	72.7273	10.4
5350TP_rpt	A20	9110	107	1.17453	40.8	22	20.5607	12.5	49	0.53787	6.6	20	40.8163	11.6
5072TP	A10	9894	31	0.313321	25.3	7	22.5806	15.4	10	0.101071	1.7	5	50	11.5
5072TP_rpt	A10	12119	37	0.305306	4.4	15	40.5405	11.6	17	0.140276	1.3	12	70.5882	10.7
Combined	-	106377	524	0.492588	22.8	147	28.0534	13.3	235	0.220912	1.4	128	54.4681	11.5

## Sheet: Supplementary Data 1.2
40	BoLA-DR allele	Total No. of peptides	Uncorrected data						Corrected data (removal of co-precipitants)
			No. of T. parva peptides	Percentage of T. parva peptides	Average %RPS	No. peptides with %RPS <2%	Percentage of T. parva peptides wth %RPS <2%	Average Length	No. of T. parva peptides	Percentage of T. parva peptides	Average %RPS	No. peptides with %RPS <2%	Percentage of T. parva peptides wth %RPS <2%	Average Length
641TP_DR	20:02:00	8547	58	0.678601	43.1	7	12.069	14.4	14	0.1638	7	7	50	14.1
2824TP_DR	16:01:00	4592	80	1.74216	55.6	4	5	16.5	13	0.283101	45.7	4	30.7692	17.1
5350TP_DR	12:01:00	5924	151	2.54895	59.6	8	5.29801	14.8	32	0.540176	87.3	6	18.75	14
495TP_DR	10:01/11:01	6098	82	1.3447	19.2	14	17.0732	14.8	20	0.327976	49.3	2	10	13.3
2123TP_DR	15:01/11:01	7109	114	1.6036	59.6	12	10.5263	14.1	11	0.154733	79.9	2	18.1818	14.5
5072TP_DR	10:01:00	8157	122	1.49565	35.5	7	5.7377	15.4	14	0.171632	27.6	4	28.5714	16.1
Combined	-	40427	607	1.50147	46.3	52	8.56672	15	104	0.257254	46.9	25	24.0385	14.6
