# Supplementary material for: Immunopeptidomic Analysis of BoLA-I and BoLA-DR Presented Peptides from Theileria parva Infected Cells
Source: Vaccines (Basel). 2022 Nov 11;10(11):1907. doi: 10.3390/vaccines10111907 (PMC9699068; doi:10.3390/vaccines10111907)
Supplement: Supplementary file 1 [file vaccines-10-01907-s001.zip › Supplementary Data 2.xlsx]

## Sheet: Supplementary Data 2.1
Peptide	-10lgP	Length	Sample	#Spec	Allele	core	%rank	Accession	Protein description	Peptide location - start	Peptide location - stop
NQPKNVVEF	31.49	9	5350TP_rpt	1	BoLA-3:02701	NQPKNVVEF	0.037	TpMuguga_01g00075	hypothetical protein	61	69
DEIEKLLTSYRTISRSS	20.82	17	2123_TP	5	BoLA-1:01901	DEIEKLLTSYRTISRSS	6.814	TpMuguga_01g00098	hypothetical protein	464	480
DEIEKLLTSYRTISRSS	24.39	17	2123TP_rpt	4	BoLA-1:01901	DEIEKLLTSYRTISRSS	6.814	TpMuguga_01g00098	hypothetical protein	464	480
SEIDVKDVL	28.01	9	2824TP_rpt	1	BoLA-6:01401	SEIDVKDVL	0.009	TpMuguga_01g00100	Protein arginine N-methyltransferase 5	313	321
SEVAVSAMGPL	20.29	11	2824TP_rpt	4	BoLA-6:01401	SEVAVSAMGPL	1.866	TpMuguga_01g00151	Insulinase (Peptidase family M16) family protein	490	500
VEDEAAYHVQL	29.99	11	2824_TP	1	BoLA-2:01601	VEDEAAYHVQL	0.034	TpMuguga_01g00176	putative integral membrane protein	196	206
TAYREDDIIGTYN	48.57	13	2123TP_rpt	2	BoLA-2:00801	TAYREDDIIGTY	42.5	TpMuguga_01g00190	10 kDa chaperonin	87	99
TAYREDDIIGTYN	26.08	13	2824_TP	1	BoLA-2:01601	TAYREDDIIGTY	14.957	TpMuguga_01g00190	10 kDa chaperonin	87	99
TAYREDDIIGTYN	33.64	13	5350_TP	2	BoLA-3:02701	TAYREDDIIGTY	77.941	TpMuguga_01g00190	10 kDa chaperonin	87	99
TAYREDDIIGTYN	36.13	13	5350TP_rpt	1	BoLA-3:02701	TAYREDDIIGTY	77.941	TpMuguga_01g00190	10 kDa chaperonin	87	99
TAYREDDIIGTYN	32.37	13	5072_TP	1	BoLA-2:01201	TAYREDDIIGTY	50.149	TpMuguga_01g00190	10 kDa chaperonin	87	99
TAYREDDIIGTYN	39.17	13	5072TP_rpt	1	BoLA-2:01201	TAYREDDIIGTY	50.149	TpMuguga_01g00190	10 kDa chaperonin	87	99
NVEKLTKVL	30.97	9	5350TP_rpt	1	BoLA-3:02701	NVEKLTKVL	10.126	TpMuguga_01g00232	hypothetical protein	42	50
KSNVEKLTKVL	41.38	11	5350TP_rpt	1	BoLA-2:02601	KSNVEKLTKVL	21.483	TpMuguga_01g00232	hypothetical protein	40	50
VEKSNVEKLTKVL	46.41	13	5350TP_rpt	1	BoLA-2:02601	VEKSNVEKLTKVL	13.247	TpMuguga_01g00232	hypothetical protein	38	50
AEKEIVELV	23.93	9	2123TP_rpt	1	BoLA-1:01901	AEKEIVELV	0.006	TpMuguga_01g00235	Eukaryotic translation initiation factor 3 subunit A	522	530
ELGEIPDLKDYFK	41.59	13	5350_TP	1	BoLA-3:02701	ELGEIPDLKDYF	84.615	TpMuguga_01g00270	hypothetical protein	167	179
FLEPNEKF	30.23	8	5350TP_rpt	1	BoLA-3:02701	FLEPNEKF	16.942	TpMuguga_01g00280	hypothetical protein	115	122
VVYKKKSKGGL	56.15	11	641TP_rpt	4	BoLA-6:01301	VVYKKKSKGGL	0.278	TpMuguga_01g00293	60S ribosomal protein L38	24	34
VVYKKKSKGGLL	54.89	12	641TP_rpt	3	BoLA-6:01301	VVYKKKSKGGLL	0.561	TpMuguga_01g00293	60S ribosomal protein L38	24	35
VVYKKKSKGGLLSTKF	62.73	16	641TP_rpt	1	BoLA-6:01301	VVYKKKSKGGLLSTKF	7.825	TpMuguga_01g00293	60S ribosomal protein L38	24	39
YGDSTKTVSDVESGKFMEHYKKTDL	43.9	25	2123TP_rpt	1	BoLA-2:02501	MEHYKKTDL	86.429	TpMuguga_01g00320	11E - glutaredoxin	127	151
RLDYHFFSDF	24.49	10	2408_TP	1	BoLA-4:02401	RLDYHFFSDF	7.556	TpMuguga_01g00320	11E - glutaredoxin	25	34
RLDYHFFSDF	25.84	10	2824_TP	1	BoLA-2:01601	RLDYHFFSDF	26.966	TpMuguga_01g00320	11E - glutaredoxin	25	34
YGDSTKTVSDVESGKFMEHYKKTDL	54.88	25	2824TP_rpt	1	BoLA-2:01601	YGDSTKTVSDVESGKFMEH	92	TpMuguga_01g00320	11E - glutaredoxin	127	151
RLDYHFFSD	28.38	9	5350_TP	1	BoLA-2:02601	RLDYHFFSD	65.833	TpMuguga_01g00320	11E - glutaredoxin	25	33
RLDYHFFSDF	36.28	10	5350_TP	1	BoLA-2:02601	RLDYHFFSDF	29.552	TpMuguga_01g00320	11E - glutaredoxin	25	34
LSKYSFTL	30.24	8	5350TP_rpt	1	BoLA-3:02701	LSKYSFTL	3.658	TpMuguga_01g00320	11E - glutaredoxin	35	42
RLDYHFFSD	32.48	9	5350TP_rpt	1	BoLA-2:02601	RLDYHFFSD	65.833	TpMuguga_01g00320	11E - glutaredoxin	25	33
RLDYHFFSDF	34.77	10	5072_TP	1	BoLA-3:00201	RLDYHFFSDF	12.769	TpMuguga_01g00320	11E - glutaredoxin	25	34
LSKYSFTL	33.94	8	5072TP_rpt	1	BoLA-3:00201	LSKYSFTL	2.999	TpMuguga_01g00320	11E - glutaredoxin	35	42
RLDYHFFS	34.89	8	5072TP_rpt	1	BoLA-2:01201	RLDYHFFS	30.362	TpMuguga_01g00320	11E - glutaredoxin	25	32
RLDYHFFSD	42.44	9	5072TP_rpt	1	BoLA-3:00201	RLDYHFFSD	43.902	TpMuguga_01g00320	11E - glutaredoxin	25	33
YGDSTKTVSDVESGKFMEHYKKTDL	73.96	25	5072TP_rpt	1	BoLA-3:00201	KFMEHYKKTDL	89.524	TpMuguga_01g00320	11E - glutaredoxin	127	151
LTIKKLDKKYIKRHNYF	33.27	17	2123TP_rpt	1	BoLA-2:00801	LTIKKLDKKYIKRHNYF	17.38	TpMuguga_01g00323	putative integral membrane protein	107	123
DQFQHILRVL	20.74	10	5350_TP	1	BoLA-3:02701	DQFQHILRVL	0.624	TpMuguga_01g00351	Ribosomal protein S13/S18	9	18
RQKDVKEGKHM	40.34	11	641TP_rpt	3	BoLA-6:01301	RQKDVKEGKHM	0.042	TpMuguga_01g00351	Ribosomal protein S13/S18	88	98
DKKSVVVRL	30.97	9	5350_TP	1	BoLA-3:02701	DKKSVVVRL	0.009	TpMuguga_01g00413	60S ribosomal protein L9-1	50	58
RKKDIRQFL	38.81	9	5350TP_rpt	1	BoLA-2:02601	RKKDIRQFL	0.007	TpMuguga_01g00413	60S ribosomal protein L9-1	167	175
KLIWRFIRHL	20.93	10	641TP_rpt	1	BoLA-6:01301	KLIWRFIRHL	0.289	TpMuguga_01g00421	RWD domain protein	575	584
GQVTKASFFSSL	47.18	12	641TP_rpt	1	BoLA-6:01301	GQVTKASFFSSL	0.227	TpMuguga_01g00461	Cytokine-induced anti-apoptosis inhibitor 1, Fe-S biogenesis family protein	33	44
FEYEFPINH	39.69	9	2123TP_rpt	2	BoLA-1:00901	FEYEFPINH	0.034	TpMuguga_01g00471	Bifunctional thioredoxin reductase/thioredoxin	45	53
FEYEFPINH	34.47	9	2408_TP	1	BoLA-1:00901	FEYEFPINH	0.034	TpMuguga_01g00471	Bifunctional thioredoxin reductase/thioredoxin	45	53
FEVEEQIAKLA	41.17	11	2824TP_rpt	1	BoLA-6:01401	FEVEEQIAKLA	1.488	TpMuguga_01g00502	40S ribosomal protein S13-1	31	41
RMYGKGKGI	44.09	9	641TP_rpt	1	BoLA-6:01301	RMYGKGKGI	0.156	TpMuguga_01g00502	40S ribosomal protein S13-1	3	11
RMYGKGKGISS	45.28	11	641TP_rpt	1	BoLA-6:01301	RMYGKGKGISS	6.221	TpMuguga_01g00502	40S ribosomal protein S13-1	3	13
RMYGKGKGISSSSIP	43.82	15	641TP_rpt	2	BoLA-6:01301	RMYGKGKGISSSSI	19.525	TpMuguga_01g00502	40S ribosomal protein S13-1	3	17
GEELGKLLNE	30.64	10	5350TP_rpt	1	BoLA-2:02601	GEELGKLLNE	68.75	TpMuguga_01g00555	hypothetical protein	34	43
NKKRPISIGF	23.27	10	5350TP_rpt	1	BoLA-2:02601	NKKRPISIGF	0.132	TpMuguga_01g00566	Brix domain protein	106	115
RELESLNLIKP	20.28	11	5350_TP	1	BoLA-2:02601	RELESLNLIKP	32.041	TpMuguga_01g00653	40S ribosomal protein S25	81	91
ELESLNLIKP	24.33	10	5350TP_rpt	1	BoLA-2:02601	ELESLNLIKP	56.1	TpMuguga_01g00653	40S ribosomal protein S25	82	91
RELESLNLIKP	38.5	11	5350TP_rpt	4	BoLA-2:02601	RELESLNLIKP	32.041	TpMuguga_01g00653	40S ribosomal protein S25	81	91
RQALRELESL	37.24	10	641TP_rpt	2	BoLA-6:01301	RQALRELESL	0.007	TpMuguga_01g00653	40S ribosomal protein S25	77	86
RQALRELESLNL	20.83	12	641TP_rpt	1	BoLA-6:01301	RQALRELESLNL	0.197	TpMuguga_01g00653	40S ribosomal protein S25	77	88
RMDDKSGGLL	40.7	10	641TP_rpt	1	BoLA-6:01301	RMDDKSGGLL	1.204	TpMuguga_01g00736	hypothetical protein	20	29
GEFEKKYIPTL	44.38	11	641TP_rpt	1	BoLA-6:01301	GEFEKKYIPTL	0.152	TpMuguga_01g00757	Ras family protein	30	40
SKKDLFIQF	21.39	9	5350TP_rpt	1	BoLA-3:02701	SKKDLFIQF	0.008	TpMuguga_01g00808	Ubiquitin elongating factor core family protein	793	801
VRMLNIISEYL	21.61	11	641TP_rpt	1	BoLA-6:01301	VRMLNIISEYL	4.133	TpMuguga_01g00866	Chromodomain-helicase-DNA-binding protein 2	1142	1152
VQHIPVDDFSGLQTEVVANE	55.69	20	2123TP_rpt	3	BoLA-1:01901	VQHIPVDDFSGL	95	TpMuguga_01g00924	Ribosomal protein L31e	99	118
VQHIPVDDFSGLQTEVVANE	46.38	20	2408_TP	1	BoLA-2:02501	VQHIPVDDFSGL	98	TpMuguga_01g00924	Ribosomal protein L31e	99	118
VQHIPVDDFSGLQTEVVANE	35.23	20	2824_TP	2	BoLA-6:01401	VQHIPVDDFSGLQTEV	97.5	TpMuguga_01g00924	Ribosomal protein L31e	99	118
VQHIPVDDFSGLQTEVVANE	54.04	20	2824TP_rpt	1	BoLA-6:01401	VQHIPVDDFSGLQTEV	97.5	TpMuguga_01g00924	Ribosomal protein L31e	99	118
VQHIPVDDFSGLQTEVVANE	43.76	20	5350_TP	1	BoLA-2:02601	VQHIPVDDFSGL	98	TpMuguga_01g00924	Ribosomal protein L31e	99	118
VQHIPVDDFSGLQTEVVANE	51.43	20	5350TP_rpt	2	BoLA-2:02601	VQHIPVDDFSGL	98	TpMuguga_01g00924	Ribosomal protein L31e	99	118
VQHIPVDDFSGLQTEVVANE	53.45	20	641TP_rpt	1	BoLA-6:01301	VQHIPVDDFSGL	100	TpMuguga_01g00924	Ribosomal protein L31e	99	118
VQHIPVDDFSGLQTEVVANE	54.52	20	5072_TP	1	BoLA-3:00201	VQHIPVDDFSGLQTEV	97.353	TpMuguga_01g00924	Ribosomal protein L31e	99	118
VQHIPVDDFSGLQTEVVANE	55.38	20	5072TP_rpt	2	BoLA-3:00201	VQHIPVDDFSGLQTEV	97.353	TpMuguga_01g00924	Ribosomal protein L31e	99	118
VEDHDEVRGALA	43.98	12	2824TP_rpt	1	BoLA-2:01601	VEDHDEVRGALA	1.947	TpMuguga_01g00926	Cofilin/tropomyosin-type actin-binding family protein	109	120
SQFVKYPIQL	42.37	10	641TP_rpt	1	BoLA-6:01301	SQFVKYPIQL	0.003	TpMuguga_01g00934	Heat shock cognate 90 kDa protein	275	284
TFRVSKVTATGTSKL	49.88	15	2123TP_rpt	1	BoLA-2:00801	TFRVSKVTATGTSKL	43	TpMuguga_01g00964	60S ribosomal protein L35	30	44
ATFRVSKVTATGTSKL	58.18	16	2123TP_rpt	2	BoLA-2:00801	ATFRVSKVTATGTSKL	14.497	TpMuguga_01g00964	60S ribosomal protein L35	29	44
TFRVSKVTATGTSKL	47.2	15	5350_TP	2	BoLA-3:02701	TFRVSKVTATGTSKL	53.718	TpMuguga_01g00964	60S ribosomal protein L35	30	44
TFRVSKVTATGTSKL	43.04	15	5350TP_rpt	1	BoLA-3:02701	TFRVSKVTATGTSKL	53.718	TpMuguga_01g00964	60S ribosomal protein L35	30	44
SLFNVPKLY	30.45	9	2123_TP	1	BoLA-4:02401	SLFNVPKLY	0.057	TpMuguga_01g00980	Ribosomal protein S26e	60	68
SLFNVPKL	27.67	8	2123TP_rpt	1	BoLA-2:02501	SLFNVPKL	0.142	TpMuguga_01g00980	Ribosomal protein S26e	60	67
LFNVPKLY	26.6	8	2123TP_rpt	1	BoLA-4:02401	LFNVPKLY	0.725	TpMuguga_01g00980	Ribosomal protein S26e	61	68
SLFNVPKLY	30.79	9	2408_TP	1	BoLA-4:02401	SLFNVPKLY	0.057	TpMuguga_01g00980	Ribosomal protein S26e	60	68
VQQRQMQVKL	39.53	10	641TP_rpt	2	BoLA-6:01301	VQQRQMQVKL	0.041	TpMuguga_01g00980	Ribosomal protein S26e	98	107
RQMQVKLNLP	31.81	10	641TP_rpt	2	BoLA-6:01301	RQMQVKLNL	0.79	TpMuguga_01g00980	Ribosomal protein S26e	101	110
AEKRMNLSKMMGFKH	56.48	15	2123TP_rpt	1	BoLA-1:00901	AEKRMNLSKMMGFKH	21.838	TpMuguga_01g01007	NLI interacting factor-like phosphatase family protein	358	372
AEKRMNLSKMMGFKH	54.56	15	5350TP_rpt	1	BoLA-2:02601	AEKRMNLSKMMGFKH	67.5	TpMuguga_01g01007	NLI interacting factor-like phosphatase family protein	358	372
RLAPPGQKVGL	44.86	11	641TP_rpt	1	BoLA-6:01301	RLAPPGQKVGL	0.205	TpMuguga_01g01051	Ribosomal Proteins L2 C-terminal domain	227	237
TGLLRGSKK	34.73	9	5072_TP	4	BoLA-2:01201	TGLLRGSKK	0.271	TpMuguga_01g01051	Ribosomal Proteins L2 C-terminal domain	243	251
TGLLRGSKK	34.29	9	5072TP_rpt	4	BoLA-2:01201	TGLLRGSKK	0.271	TpMuguga_01g01051	Ribosomal Proteins L2 C-terminal domain	243	251
RTGLLRGSKK	23.83	10	5072TP_rpt	1	BoLA-2:01201	RTGLLRGSKK	0.516	TpMuguga_01g01051	Ribosomal Proteins L2 C-terminal domain	242	251
AKEEEKKKEKKEDLTVDVT	25.16	19	5350_TP	1	BoLA-2:02601	AKEEEKKKEKKEDLTVDVT	89.286	TpMuguga_01g01056	p32 - Merozoite Antigen	23	41
IIEPSLVILAQK	39.46	12	5072_TP	1	BoLA-2:01201	IIEPSLVILAQK	2.972	TpMuguga_01g01070	Ubiquitin family	77	88
IIEPSLVILAQK	44.11	12	5072TP_rpt	1	BoLA-2:01201	IIEPSLVILAQK	2.972	TpMuguga_01g01070	Ubiquitin family	77	88
DEFTINQVKSSF	42.62	12	5350TP_rpt	1	BoLA-3:02701	DEFTINQVKSSF	11.222	TpMuguga_01g01109	hypothetical protein	28	39
WVLDSGSNDPKL	20.27	12	641TP_rpt	2	BoLA-6:01301	WVLDSGSNDPKL	11.135	TpMuguga_01g01116	hypothetical protein	224	235
PYGFSTGSGERDLLLSH	27.05	17	2408_TP	1	BoLA-1:00901	YGFSTGSGERDLLLSH	40.697	TpMuguga_01g01122	ATPase family associated with various cellular activities (AAA)	52	68
YQYDDINDDPYGFSTGSGERDLLLSH	67.57	26	2408_TP	3	BoLA-1:00901	YQYDDINDDPY	74.5	TpMuguga_01g01122	ATPase family associated with various cellular activities (AAA)	43	68
TKTVSFSNKISFHYF	47.52	15	5350_TP	1	BoLA-2:02601	TKTVSFSNKISFHYF	11.7	TpMuguga_01g01129	hypothetical protein	89	103
NNPIGRVGF	32.36	9	5350TP_rpt	1	BoLA-3:02701	NNPIGRVGF	0.1	TpMuguga_01g01188	Translation initiation factor IF-2	13	21
FGPINRIDF	30.97	9	5350TP_rpt	1	BoLA-3:02701	FGPINRIDF	0.901	TpMuguga_01g01207	Pre-mRNA-splicing factor srp2	383	391
KLNEQKILSL	22.65	10	641TP_rpt	1	BoLA-6:01301	KLNEQKILSL	0.08	TpMuguga_01g02005	Rab-GTPase-TBC domain protein	319	328
EEIAHVLHY	33.79	9	2123TP_rpt	1	BoLA-1:01901	EEIAHVLHY	0.392	TpMuguga_01g02030	hypothetical protein	2006	2014
EEIAHVLHY	31.91	9	2408_TP	2	BoLA-1:00901	EEIAHVLHY	0.737	TpMuguga_01g02030	hypothetical protein	2006	2014
YLHEFHNFI	40.43	9	2123TP_rpt	1	BoLA-2:02501	YLHEFHNFI	1.687	TpMuguga_01g02175	Sas10 C-terminal domain protein	436	444
AFGKPTGVVARVNIGQVL	36.87	18	5350TP_rpt	1	BoLA-2:02601	AFGKPTGVVARVNIGQVL	27.21	TpMuguga_02g00093	ribosomal protein L10.e	118	135
SSLLKLTNK	27.24	9	5072TP_rpt	1	BoLA-2:01201	SSLLKLTNK	0.006	TpMuguga_02g00113	DNA replication licensing factor MCM6	831	839
SSKNLNLNNVATVTT	40.75	15	2123TP_rpt	1	BoLA-2:00801	SSKNLNLNNVATVTT	82.5	TpMuguga_02g00119	Kelch domain-containing protein 3	1617	1631
SKNLNLNNVATVTT	45.44	14	5350TP_rpt	1	BoLA-2:02601	SKNLNLNNVATVTT	63.429	TpMuguga_02g00119	Kelch domain-containing protein 3	1618	1631
SSKNLNLNNVATVTT	45.16	15	5350TP_rpt	1	BoLA-3:02701	SSKNLNLNNVATVTT	71.087	TpMuguga_02g00119	Kelch domain-containing protein 3	1617	1631
TYNNNRPMSVDLRSHGVL	50.45	18	5350TP_rpt	1	BoLA-3:02701	TYNNNRPMSVDLRSHGVL	55.091	TpMuguga_02g00140	Tp8 - Papain family cysteine protease	205	222
TYNNNRPMSVDLRSHGVLTPVK	55.69	22	5350TP_rpt	1	BoLA-3:02701	TYNNNRPMSVDLRSHGVL	97.143	TpMuguga_02g00140	Tp8 - Papain family cysteine protease	205	226
LMGGVSAAISKTAVAP	51.06	16	5350TP_rpt	1	BoLA-3:02701	LMGGVSAAISKTAVA	98.571	TpMuguga_02g00141	Mitochondrial carrier protein	12	27
ERATIIGF	21.69	8	641TP_rpt	1	BoLA-6:01301	ERATIIGF	35.556	TpMuguga_02g00222	40S ribosomal protein S29	43	50
ATIIGFHK	27.12	8	5072_TP	2	BoLA-2:01201	ATIIGFHK	0.114	TpMuguga_02g00222	40S ribosomal protein S29	45	52
RATIIGFHK	26.57	9	5072_TP	1	BoLA-2:01201	RATIIGFHK	0.037	TpMuguga_02g00222	40S ribosomal protein S29	44	52
ATIIGFHK	30.68	8	5072TP_rpt	1	BoLA-2:01201	ATIIGFHK	0.114	TpMuguga_02g00222	40S ribosomal protein S29	45	52
RATIIGFHK	30.9	9	5072TP_rpt	2	BoLA-2:01201	RATIIGFHK	0.037	TpMuguga_02g00222	40S ribosomal protein S29	44	52
LVYNIYDKRNQEVL	28.06	14	5350TP_rpt	1	BoLA-2:02601	LVYNIYDKRNQEVL	55.7	TpMuguga_02g00237	RNA polymerases N / 8 kDa subunit	60	73
HMFSGKRTL	43.33	9	641TP_rpt	1	BoLA-6:01301	HMFSGKRTL	0.046	TpMuguga_02g00248	Nucleolar GTP-binding protein 1	583	591
KQANVSIKKL	35	10	641TP_rpt	1	BoLA-6:01301	KQANVSIKKL	0.14	TpMuguga_02g00298	40S ribosomal protein S11	14	23
REYATDVDLEFV	40.61	12	2824TP_rpt	1	BoLA-6:01401	REYATDVDLEFV	5.487	TpMuguga_02g00304	Beta-adaptin-like protein C	360	371
AILDAGDSDIVRSVE	25.7	15	2123TP_rpt	1	BoLA-1:01901	AILDAGDSDIVRSV	78.75	TpMuguga_02g00305	60S ribosomal protein L30-2	94	108
AILDAGDSDIVRSVE	41.99	15	5350TP_rpt	1	BoLA-3:02701	AILDAGDSDIVRSV	93.125	TpMuguga_02g00305	60S ribosomal protein L30-2	94	108
RLFSKTAER	34.96	9	641TP_rpt	1	BoLA-6:01301	RLFSKTAER	4.418	TpMuguga_02g00317	Ribosomal protein L18e/L15	126	134
YLIAVKGTGACL	33.89	12	641TP_rpt	1	BoLA-6:01301	YLIAVKGTGACL	4.22	TpMuguga_02g00323	Ribosomal protein L14p/L23e	37	48
KSALIDTLI	21.52	9	641TP_rpt	1	BoLA-6:01301	KSALIDTLI	8.787	TpMuguga_02g00333	eIF-6 family	241	249
SLKSALIDT	23.57	9	641TP_rpt	1	BoLA-6:01301	SLKSALIDT	22.798	TpMuguga_02g00333	eIF-6 family	239	247
DNPSAVRFNIDTF	39.03	13	5350_TP	1	BoLA-3:02701	DNPSAVRFNIDTF	2.226	TpMuguga_02g00346	Nop53 (60S ribosomal biogenesis) family protein	31	43
DNPSAVRFNIDTF	40.65	13	5350TP_rpt	1	BoLA-3:02701	DNPSAVRFNIDTF	2.226	TpMuguga_02g00346	Nop53 (60S ribosomal biogenesis) family protein	31	43
WFKPDEF	32.69	7	2123TP_rpt	1	--	--	100	TpMuguga_02g00422	Nucleoside diphosphate kinase	131	137
VSWTPNTHKWVL	23.37	12	2408_TP	1	BoLA-4:02401	VSWTPNTHKW	13.93	TpMuguga_02g00422	Nucleoside diphosphate kinase	138	149
MDTFTRLLK	24.37	9	5350TP_rpt	1	BoLA-3:02701	MDTFTRLLK	52.372	TpMuguga_02g00450	Mitochondrial dicarboxylate/tricarboxylate transporter DTC	294	302
MEIDDEKRLLP	40.9	11	2824TP_rpt	2	BoLA-6:01401	MEIDDEKRLLP	0.354	TpMuguga_02g00487	Ribosomal protein S6e	16	26
MQGVLTPTRVRL	30.45	12	641TP_rpt	1	BoLA-6:01301	MQGVLTPTRVRL	1.373	TpMuguga_02g00487	Ribosomal protein S6e	64	75
MMQGVLTPTRVRL	41.95	13	641TP_rpt	1	BoLA-6:01301	MMQGVLTPTRVRL	4.896	TpMuguga_02g00487	Ribosomal protein S6e	63	75
AEDFKSLVI	36.36	9	2824TP_rpt	1	BoLA-2:01601	AEDFKSLVI	0.009	TpMuguga_02g00488	ATP synthase subunit D	77	85
KLANSKNVSL	25.31	10	641TP_rpt	1	BoLA-6:01301	KLANSKNVSL	0.108	TpMuguga_02g00543	putative integral membrane protein	19	28
SKATDRLVV	26.2	9	5350TP_rpt	1	BoLA-3:02701	SKATDRLVV	0.22	TpMuguga_02g00551	23 kDa piroplasm membrane protein	40	48
SDLVRYVHTNM	46.2	11	2123TP_rpt	1	BoLA-1:01901	SDLVRYVHTNM	21.154	TpMuguga_02g00568	Ribosomal protein L4/L1 family protein	33	43
VHRPVVSVFSVSTE	43.99	14	2123TP_rpt	1	BoLA-4:02401	VHRPVVSVF	76.667	TpMuguga_02g00568	Ribosomal protein L4/L1 family protein	2	15
SDLVRYVHTNM	39.81	11	5350_TP	2	BoLA-3:02701	SDLVRYVHTNM	26.357	TpMuguga_02g00568	Ribosomal protein L4/L1 family protein	33	43
DLVRYVHTNM	47.56	10	5350TP_rpt	1	BoLA-3:02701	DLVRYVHTNM	24.91	TpMuguga_02g00568	Ribosomal protein L4/L1 family protein	34	43
SDLVRYVHTNM	54.08	11	5350TP_rpt	2	BoLA-3:02701	SDLVRYVHTNM	26.357	TpMuguga_02g00568	Ribosomal protein L4/L1 family protein	33	43
VVSVFSVSTER	42.67	11	5350TP_rpt	1	BoLA-2:02601	VVSVFSVSTER	85.714	TpMuguga_02g00568	Ribosomal protein L4/L1 family protein	6	16
HRPVVSVFSVSTE	52.64	13	5350TP_rpt	2	BoLA-2:02601	HRPVVSVFSVSTE	74.722	TpMuguga_02g00568	Ribosomal protein L4/L1 family protein	3	15
VHRPVVSVFSVSTE	54.66	14	5350TP_rpt	4	BoLA-2:02601	VHRPVVSVFSVSTE	70.833	TpMuguga_02g00568	Ribosomal protein L4/L1 family protein	2	15
RQAYAVSRL	36.71	9	641TP_rpt	1	BoLA-6:01301	RQAYAVSRL	0.115	TpMuguga_02g00568	Ribosomal protein L4/L1 family protein	48	56
DLVRYVHTNM	46.26	10	641TP_rpt	1	BoLA-6:01301	DLVRYVHTNM	14.931	TpMuguga_02g00568	Ribosomal protein L4/L1 family protein	34	43
KLNLKERRLAL	26.35	11	641TP_rpt	1	BoLA-6:01301	KLNLKERRLAL	0.15	TpMuguga_02g00568	Ribosomal protein L4/L1 family protein	113	123
SDLVRYVHTNM	51.75	11	641TP_rpt	2	BoLA-6:01301	SDLVRYVHTNM	6.627	TpMuguga_02g00568	Ribosomal protein L4/L1 family protein	33	43
VHRPVVSVFSVSTE	54.21	14	641TP_rpt	2	BoLA-6:01301	VHRPVVSVFSVSTE	85	TpMuguga_02g00568	Ribosomal protein L4/L1 family protein	2	15
HIHKALM	31.84	7	2123TP_rpt	1	--	--	100	TpMuguga_02g00611	Probable histone H2A variant 1	131	137
AGGGVIPHIHKALM	54.93	14	2123TP_rpt	3	BoLA-2:02501	AGGGVIPHIHKALM	49.75	TpMuguga_02g00611	Probable histone H2A variant 1	124	137
AGGGVIPHIHKALM	56.99	14	5350_TP	3	BoLA-3:02701	AGGGVIPHIHKALM	48.9	TpMuguga_02g00611	Probable histone H2A variant 1	124	137
HIHKALM	31.13	7	5350TP_rpt	1	--	--	100	TpMuguga_02g00611	Probable histone H2A variant 1	131	137
GGGVIPHIHKALM	41.04	13	5350TP_rpt	1	BoLA-2:02601	GGGVIPHIHKALM	50.423	TpMuguga_02g00611	Probable histone H2A variant 1	125	137
AGGGVIPHIHKALM	53.12	14	5350TP_rpt	3	BoLA-3:02701	AGGGVIPHIHKALM	48.9	TpMuguga_02g00611	Probable histone H2A variant 1	124	137
ATIAGGGVIPHIHKALM	31.25	17	5350TP_rpt	1	BoLA-2:02601	ATIAGGGVIPHIHKALM	50.563	TpMuguga_02g00611	Probable histone H2A variant 1	121	137
AGGGVIPHIHKALM	46.99	14	641TP_rpt	1	BoLA-6:01301	AGGGVIPHIHKALM	32.185	TpMuguga_02g00611	Probable histone H2A variant 1	124	137
AKKITELGF	33.48	9	5350TP_rpt	1	BoLA-2:02601	AKKITELGF	0.063	TpMuguga_02g00613	DEAD/DEAH box helicase	298	306
VKKLKESLL	24.85	9	5350TP_rpt	1	BoLA-2:02601	VKKLKESLL	0.018	TpMuguga_02g00703	putative integral membrane protein	2713	2721
NKLGDPLTL	29.59	9	5350TP_rpt	1	BoLA-3:02701	NKLGDPLTL	0.115	TpMuguga_02g00703	putative integral membrane protein	352	360
YKPEGMEYPF	25.66	10	5350TP_rpt	2	BoLA-3:02701	YKPEGMEYPF	1.593	TpMuguga_02g00703	putative integral membrane protein	1144	1153
YQKNSNNPFM	43.19	10	5350TP_rpt	1	BoLA-2:02601	YQKNSNNPFM	1.111	TpMuguga_02g00706	hypothetical protein	2449	2458
GKNSVLLQV	25.87	9	5350TP_rpt	2	BoLA-2:02601	GKNSVLLQV	0.146	TpMuguga_02g00718	hypothetical protein	175	183
RTFNDVSKRKH	48.63	11	2408_TP	2	BoLA-1:00901	RTFNDVSKRKH	0.712	TpMuguga_02g00723	hypothetical protein	52	62
YISEVFSGMNKSLH	51.7	14	2408_TP	1	BoLA-1:00901	YISEVFSGMNKSLH	9.361	TpMuguga_02g00723	hypothetical protein	146	159
TQVGIKVY	29.13	8	2408_TP	1	BoLA-1:00901	TQVGIKVY	0.155	TpMuguga_02g00753	chaperone protein DnaK	484	491
ERLAALALYGDYGEFD	47.34	16	2123_TP	1	BoLA-2:00801	ERLAALALYGDYGEF	76.667	TpMuguga_02g00758	hypothetical protein	552	567
ERLAALALYGDYGEFDRKT	54.96	19	2123_TP	1	BoLA-1:01901	ERLAALALYGDYGEFDRKT	85	TpMuguga_02g00758	hypothetical protein	552	570
EIKERLAALALYGDYGEFDRKT	65.53	22	2123_TP	1	BoLA-1:01901	EIKERLAALAL	90	TpMuguga_02g00758	hypothetical protein	549	570
EIKERLAALAL	34.35	11	2123TP_rpt	2	BoLA-1:01901	EIKERLAALAL	3.288	TpMuguga_02g00758	hypothetical protein	549	559
YGDYGEFDRKT	39.6	11	2123TP_rpt	1	BoLA-1:01901	YGDYGEFDRKT	63.636	TpMuguga_02g00758	hypothetical protein	560	570
VKIYEGLENPDN	46.6	12	2123TP_rpt	1	BoLA-1:01901	VKIYEGLENP	97.5	TpMuguga_02g00758	hypothetical protein	629	640
FVKIYEGLENPDN	55.61	13	2123TP_rpt	1	BoLA-1:01901	FVKIYEGLENP	100	TpMuguga_02g00758	hypothetical protein	628	640
ERLAALALYGDYGEFD	47.81	16	2408_TP	1	BoLA-4:02401	ERLAALALYGDYGEF	90	TpMuguga_02g00758	hypothetical protein	552	567
ERLAALALYGDYGEFDR	51.03	17	2408_TP	2	BoLA-4:02401	ERLAALALYGDYGEFDR	85	TpMuguga_02g00758	hypothetical protein	552	568
ERLAALALYGDYGEFDRK	46.45	18	2408_TP	1	BoLA-4:02401	ERLAALALYGDYGEFDRK	81.667	TpMuguga_02g00758	hypothetical protein	552	569
IKERLAALALYGDYGEFD	27.46	18	2408_TP	1	BoLA-1:00901	IKERLAALALYGDYGEF	85.625	TpMuguga_02g00758	hypothetical protein	550	567
ERLAALALYGDYGEFDRKT	67.33	19	2408_TP	2	BoLA-4:02401	ERLAALALYGDYGEFDRKT	95	TpMuguga_02g00758	hypothetical protein	552	570
EIKERLAALALYGDYGEFDRK	54.76	21	2408_TP	1	BoLA-4:02401	EIKERLAALALYGDYGEF	95	TpMuguga_02g00758	hypothetical protein	549	569
ERLAALALYGDYGEFDRKTKE	55.28	21	2408_TP	1	BoLA-4:02401	ERLAALALY	95	TpMuguga_02g00758	hypothetical protein	552	572
EIKERLAALALYGDYGEFDRKT	74.84	22	2408_TP	1	BoLA-4:02401	EIKERLAALALY	95	TpMuguga_02g00758	hypothetical protein	549	570
VDPGAYEHKIGRVGNVMVQTFVPYSA	21.27	26	2408_TP	2	BoLA-2:02501	VGNVMVQTFVPYSA	99	TpMuguga_02g00758	hypothetical protein	507	532
ERLAALALYGDYGEFDR	47.01	17	2824_TP	1	BoLA-6:01401	ERLAALALYGDYGEFDR	91	TpMuguga_02g00758	hypothetical protein	552	568
ERLAALALYGDYGEFDRKT	49.23	19	2824_TP	3	BoLA-6:01401	ERLAALALYGDYGEFDRKT	89.286	TpMuguga_02g00758	hypothetical protein	552	570
EIKERLAALALYGDYGEFD	38.65	19	2824_TP	1	BoLA-6:01401	EIKERLAALALYGDYGEF	92	TpMuguga_02g00758	hypothetical protein	549	567
EIKERLAALALYGDYGEFDRKT	63.3	22	2824_TP	3	BoLA-6:01401	EIKERLAAL	95	TpMuguga_02g00758	hypothetical protein	549	570
EIKERLAALALYGDYGEFDRKTK	36.26	23	2824_TP	1	BoLA-6:01401	EIKERLAAL	95	TpMuguga_02g00758	hypothetical protein	549	571
EIKERLAAL	23.38	9	2824TP_rpt	1	BoLA-2:01601	EIKERLAAL	1.917	TpMuguga_02g00758	hypothetical protein	549	557
EIKERLAALAL	33.77	11	2824TP_rpt	2	BoLA-6:01401	EIKERLAALAL	3.081	TpMuguga_02g00758	hypothetical protein	549	559
YGDYGEFDRKT	46.84	11	2824TP_rpt	2	BoLA-6:01401	YGDYGEFDRKT	65.577	TpMuguga_02g00758	hypothetical protein	560	570
ALYGDYGEFDRKT	38.03	13	2824TP_rpt	1	BoLA-6:01401	ALYGDYGEFDRKT	52.958	TpMuguga_02g00758	hypothetical protein	558	570
FVKIYEGLENPDN	50.51	13	2824TP_rpt	1	BoLA-2:01601	FVKIYEGLENPDN	98	TpMuguga_02g00758	hypothetical protein	628	640
YGDYGEFD	30.24	8	5350_TP	1	BoLA-3:02701	YGDYGEFD	87.5	TpMuguga_02g00758	hypothetical protein	560	567
EIKERLAALAL	22.24	11	5350_TP	4	BoLA-2:02601	IKERLAALAL	9.289	TpMuguga_02g00758	hypothetical protein	549	559
FVKIYEGLENPDN	49.72	13	5350_TP	1	BoLA-3:02701	FVKIYEGLENP	100	TpMuguga_02g00758	hypothetical protein	628	640
ERLAALALYGDYGEFD	68.23	16	5350_TP	1	BoLA-2:02601	ERLAALALYGDYGEF	79.231	TpMuguga_02g00758	hypothetical protein	552	567
ERLAALALYGDYGEFDR	65.16	17	5350_TP	1	BoLA-2:02601	ERLAALALYGDYGEF	91.667	TpMuguga_02g00758	hypothetical protein	552	568
ERLAALALYGDYGEFDRK	54.64	18	5350_TP	1	BoLA-2:02601	ERLAALALYGDYGEFDRK	82	TpMuguga_02g00758	hypothetical protein	552	569
IKERLAALALYGDYGEFD	35.09	18	5350_TP	1	BoLA-2:02601	IKERLAALALYGDYGEF	92.5	TpMuguga_02g00758	hypothetical protein	550	567
ERLAALALYGDYGEFDRKT	56.41	19	5350_TP	1	BoLA-2:02601	ERLAALALYGDYGEFDRKT	83.5	TpMuguga_02g00758	hypothetical protein	552	570
EIKERLAALALYGDYGEFD	61.27	19	5350_TP	2	BoLA-3:02701	EIKERLAALALYGDYGEF	86	TpMuguga_02g00758	hypothetical protein	549	567
EIKERLAALALYGDYGEFDR	61.04	20	5350_TP	2	BoLA-3:02701	EIKERLAAL	91.875	TpMuguga_02g00758	hypothetical protein	549	568
ERLAALALYGDYGEFDRKTK	58.56	20	5350_TP	1	BoLA-2:02601	ERLAALALYGDYGEF	98	TpMuguga_02g00758	hypothetical protein	552	571
VQVKEEEFVKIYEGLENPDN	48.54	20	5350_TP	4	BoLA-2:02601	VQVKEEEFVKI	99	TpMuguga_02g00758	hypothetical protein	621	640
EIKERLAALALYGDYGEFDRK	62.16	21	5350_TP	2	BoLA-3:02701	EIKERLAAL	93.125	TpMuguga_02g00758	hypothetical protein	549	569
ERLAALALYGDYGEFDRKTKE	52.16	21	5350_TP	2	BoLA-2:02601	ERLAALALYGDYGEF	98	TpMuguga_02g00758	hypothetical protein	552	572
EIKERLAALALYGDYGEFDRKT	79.99	22	5350_TP	5	BoLA-3:02701	EIKERLAAL	94.375	TpMuguga_02g00758	hypothetical protein	549	570
EIKERLAALALYGDYGEFDRKTK	53.09	23	5350_TP	1	BoLA-3:02701	EIKERLAAL	94.375	TpMuguga_02g00758	hypothetical protein	549	571
EIKERLAALALYGDYGEFDRKTKE	35.08	24	5350_TP	1	BoLA-3:02701	EIKERLAAL	94.375	TpMuguga_02g00758	hypothetical protein	549	572
PGAYEHKIGRVGNVMVQTFVPYSA	27.16	24	5350_TP	1	BoLA-3:02701	GAYEHKIGRVGNVMVQTF	98.571	TpMuguga_02g00758	hypothetical protein	509	532
ERLAALALYGDYGEFDRKTKEDSK	53.37	24	5350_TP	2	BoLA-3:02701	ERLAALALY	98.571	TpMuguga_02g00758	hypothetical protein	552	575
DPGAYEHKIGRVGNVMVQTFVPYSA	43.91	25	5350_TP	3	BoLA-2:02601	DPGAYEHKI	99	TpMuguga_02g00758	hypothetical protein	508	532
VDPGAYEHKIGRVGNVMVQTFVPYSA	20.78	26	5350_TP	4	BoLA-3:02701	VDPGAYEHKIGRVGNVM	98.571	TpMuguga_02g00758	hypothetical protein	507	532
EIKERLAALAL	32.43	11	5350TP_rpt	2	BoLA-2:02601	IKERLAALAL	9.289	TpMuguga_02g00758	hypothetical protein	549	559
YGDYGEFDRKT	38.42	11	5350TP_rpt	1	BoLA-3:02701	YGDYGEFDRKT	68.833	TpMuguga_02g00758	hypothetical protein	560	570
VKIYEGLENPDN	48.06	12	5350TP_rpt	1	BoLA-2:02601	VKIYEGLENPDN	90	TpMuguga_02g00758	hypothetical protein	629	640
TNEIKERLAALAL	20.76	13	5350TP_rpt	1	BoLA-2:02601	TNEIKERLAALAL	26.951	TpMuguga_02g00758	hypothetical protein	547	559
FVKIYEGLENPDN	55.12	13	5350TP_rpt	1	BoLA-3:02701	FVKIYEGLENP	100	TpMuguga_02g00758	hypothetical protein	628	640
EIKERLAALAL	23.47	11	5072_TP	1	BoLA-3:00201	EIKERLAALAL	14.514	TpMuguga_02g00758	hypothetical protein	549	559
FVKIYEGLENPDN	60.55	13	5072_TP	1	BoLA-2:01201	FVKIYEGLENP	98.125	TpMuguga_02g00758	hypothetical protein	628	640
ERLAALALYGDYGEFD	22.75	16	5072_TP	1	BoLA-3:00201	ERLAALALYGDYGEF	97.059	TpMuguga_02g00758	hypothetical protein	552	567
ERLAALALYGDYGEFDRK	20.75	18	5072_TP	1	BoLA-2:01201	RLAALALYGDYGEFDRK	37.328	TpMuguga_02g00758	hypothetical protein	552	569
IKERLAALALYGDYGEFD	29.71	18	5072_TP	1	BoLA-3:00201	IKERLAALALYGDYGEF	93.889	TpMuguga_02g00758	hypothetical protein	550	567
ERLAALALYGDYGEFDRKT	67.44	19	5072_TP	1	BoLA-2:01201	RLAALALYGDYGEFDRK	93.5	TpMuguga_02g00758	hypothetical protein	552	570
ERLAALALYGDYGEFDRKTK	50.51	20	5072_TP	1	BoLA-2:01201	RLAALALYGDYGEFDRKTK	48.12	TpMuguga_02g00758	hypothetical protein	552	571
VQVKEEEFVKIYEGLENPDN	58.58	20	5072_TP	1	BoLA-2:01201	VQVKEEEFVKIYEGLENP	98.125	TpMuguga_02g00758	hypothetical protein	621	640
EIKERLAALALYGDYGEFDRKT	81.5	22	5072_TP	2	BoLA-3:00201	EIKERLAAL	98.824	TpMuguga_02g00758	hypothetical protein	549	570
NEIKERLAALALYGDYGEFDRKT	51.65	23	5072_TP	1	BoLA-2:01201	RLAALALYGDYGEFDRK	99.375	TpMuguga_02g00758	hypothetical protein	548	570
DPGAYEHKIGRVGNVMVQTFVPYSA	24.92	25	5072_TP	1	BoLA-2:01201	DPGAYEHKIGR	99.375	TpMuguga_02g00758	hypothetical protein	508	532
VDPGAYEHKIGRVGNVMVQTFVPYSA	37.98	26	5072_TP	3	BoLA-2:01201	VDPGAYEHKIGR	97.5	TpMuguga_02g00758	hypothetical protein	507	532
EIKERLAALAL	35.33	11	5072TP_rpt	2	BoLA-3:00201	EIKERLAALAL	14.514	TpMuguga_02g00758	hypothetical protein	549	559
YGDYGEFDRKT	43.27	11	5072TP_rpt	1	BoLA-2:01201	YGDYGEFDRK	16.16	TpMuguga_02g00758	hypothetical protein	560	570
FVKIYEGLENPDN	61.9	13	5072TP_rpt	1	BoLA-2:01201	FVKIYEGLENP	98.125	TpMuguga_02g00758	hypothetical protein	628	640
YGDYGEFDRKTKEDSK	39.23	16	5072TP_rpt	1	BoLA-2:01201	YGDYGEFDRKTKEDSK	36.343	TpMuguga_02g00758	hypothetical protein	560	575
STKRPSLSL	24.61	9	2123TP_rpt	1	BoLA-2:02501	STKRPSLSL	0.457	TpMuguga_02g00803	Ribosomal L18ae/LX protein domain	183	191
STKRPSLSL	27.19	9	641TP_rpt	1	BoLA-6:01301	STKRPSLSL	0.271	TpMuguga_02g00803	Ribosomal L18ae/LX protein domain	183	191
KLFSTKRPSLSL	29.43	12	641TP_rpt	1	BoLA-6:01301	KLFSTKRPSLSL	0.196	TpMuguga_02g00803	Ribosomal L18ae/LX protein domain	180	191
SSFTSGYTKQDLDAKFPGMK	65.73	20	5072_TP	1	BoLA-2:01201	SSFTSGYTK	25.301	TpMuguga_02g00895	Tp9 - Hypothetical protein	54	73
AQGDPVFL	22.22	8	2408_TP	1	BoLA-2:02501	AQGDPVFL	0.165	TpMuguga_02g00896	hypothetical protein	37	44
FERVYAVYDSTVAPKPVGN	60.63	19	5350TP_rpt	1	BoLA-2:02601	FERVYAVYDSTVAPKPVGN	90	TpMuguga_02g00926	CAAX prenyl protease 1 homolog	431	449
AQVHLGHR	28.41	8	2408_TP	2	BoLA-1:00901	AQVHLGHR	3.825	TpMuguga_02g00938	hypothetical protein	372	379
AGASGEVVKTIL	21.15	12	641TP_rpt	1	BoLA-6:01301	AGASGEVVKTIL	20.024	TpMuguga_02g02360	hypothetical protein	1540	1551
LTIEVLPNDEDDDDGYLK	52.31	18	5072_TP	1	BoLA-2:01201	LTIEVLPNDEDDDDGYLK	5.973	TpMuguga_02g02420	putative integral membrane protein	77	94
LTIEVLPNDEDDDDGYLK	49.88	18	5072TP_rpt	1	BoLA-2:01201	LTIEVLPNDEDDDDGYLK	5.973	TpMuguga_02g02420	putative integral membrane protein	77	94
TSWLLHP	20.43	7	2123TP_rpt	1	--	--	100	TpMuguga_02g02655	hypothetical protein	112	118
TSWLLHP	27.38	7	2824TP_rpt	2	--	--	100	TpMuguga_02g02655	hypothetical protein	112	118
TSWLLHP	25.95	7	5350TP_rpt	2	--	--	100	TpMuguga_02g02655	hypothetical protein	112	118
TSWLLHP	27.95	7	641TP_rpt	1	--	--	100	TpMuguga_02g02655	hypothetical protein	112	118
TNIFKQQVI	22.19	9	5072_TP	1	BoLA-3:00201	TNIFKQQVI	2.104	TpMuguga_03g00041	putative integral membrane protein	51	59
YLNDLEKIV	30.9	9	2408_TP	1	BoLA-1:00901	YLNDLEKIV	4.972	TpMuguga_03g00046	SAC3/GANP/Nin1/mts3/eIF-3 p25 family protein	264	272
KTAPVTGGVKK	24.69	11	5072TP_rpt	5	BoLA-2:01201	KTAPVTGGVKK	0.16	TpMuguga_03g00152:TpMuguga_04g00321	Core histone H2A/H2B/H3/H4	28	38
HSSDKSSVLQSDWDEGSF	48.89	18	5350TP_rpt	1	BoLA-3:02701	HSSDKSSVLQSDWDEGSF	36.827	TpMuguga_03g00175	putative integral membrane protein	70	87
LVVPKSGDKSN	27.1	11	2824_TP	1	BoLA-6:01401	LVVPKSGDKSN	90	TpMuguga_03g00186	Stomatin-like protein 2 mitochondrial	343	353
QPSYLSQAL	23.06	9	5350TP_rpt	1	BoLA-3:02701	QPSYLSQAL	6.573	TpMuguga_03g00202	DNA polymerase (pol2) family protein	159	167
QPSYLSQAL	22.07	9	5072_TP	1	BoLA-3:00201	QPSYLSQAL	7.041	TpMuguga_03g00202	DNA polymerase (pol2) family protein	159	167
TALIVYLIL	25.14	9	5072TP_rpt	1	BoLA-3:00201	TALIVYLIL	4.414	TpMuguga_03g00244	hypothetical protein	315	323
LQSEVFPNY	30.9	9	2408_TP	1	BoLA-1:00901	LQSEVFPNY	0.107	TpMuguga_03g00253	hypothetical protein	289	297
FNFSESKLTF	42.25	10	5350_TP	4	BoLA-3:02701	FNFSESKLTF	1.384	TpMuguga_03g00253	hypothetical protein	250	259
LNTSIGGSL	21.64	9	5072_TP	1	BoLA-3:00201	LNTSIGGSL	0.999	TpMuguga_03g00253	hypothetical protein	214	222
SQNNRSEMSNL	39.75	11	641TP_rpt	1	BoLA-6:01301	SQNNRSEMSNL	0.069	TpMuguga_03g00257	hypothetical protein	45	55
KQTNYVNGVPQSPEFPKEFK	34.23	20	2123TP_rpt	1	BoLA-2:02501	KQTNYVNGVPQSPEFPKEF	60.37	TpMuguga_03g00278	Mitochondrial ATP synthase epsilon chain family protein	41	60
KQTNYVNGVPQSPEFPKEFK	50.18	20	2824TP_rpt	2	BoLA-6:01401	KQTNYVNGVPQSPEFPKEF	80	TpMuguga_03g00278	Mitochondrial ATP synthase epsilon chain family protein	41	60
FRNLSEDEIDTINHGTIDTK	52.58	20	5350TP_rpt	1	BoLA-3:02701	DTINHGTIDTK	97.857	TpMuguga_03g00320	Biotin-requiring enzyme family protein	248	267
SSMRDALNPPPTH	41.99	13	2408_TP	1	BoLA-1:00901	SSMRDALNPPPTH	1.163	TpMuguga_03g00330	hypothetical protein	438	450
SQKRKNKPL	20.96	9	641TP_rpt	1	BoLA-6:01301	SQKRKNKPL	0.005	TpMuguga_03g00388	hypothetical protein	199	207
FDVDGGERAVMF	35.29	12	5350TP_rpt	1	BoLA-3:02701	DGGERAVMF	32.099	TpMuguga_03g00407	Prohibitin-4, mitochondrial	27	38
KLAKVNKVLG	23.3	10	2123TP_rpt	1	BoLA-4:02401	KLAKVNKVL	39.889	TpMuguga_03g00428	ribosomal protein S28-B 40S	5	14
MEQPKLAKVNK	45.18	11	2123TP_rpt	1	BoLA-1:01901	MEQPKLAKV	9.066	TpMuguga_03g00428	ribosomal protein S28-B 40S	1	11
MEQPKLAKVNKV	51.58	12	2123TP_rpt	1	BoLA-1:01901	MEQPKLAKVNKV	2.96	TpMuguga_03g00428	ribosomal protein S28-B 40S	1	12
MEQPKLAKVNKVL	54.03	13	2123TP_rpt	1	BoLA-1:01901	MEQPKLAKVNKVL	5.462	TpMuguga_03g00428	ribosomal protein S28-B 40S	1	13
EQPKLAKVNKVLG	46.6	13	2123TP_rpt	1	BoLA-1:01901	EQPKLAKVNKV	64.545	TpMuguga_03g00428	ribosomal protein S28-B 40S	2	14
MEQPKLAKVNKVLG	55.4	14	2123TP_rpt	5	BoLA-1:01901	MEQPKLAKVNKVLG	24.711	TpMuguga_03g00428	ribosomal protein S28-B 40S	1	14
MEQPKLAKVNKVLG	53.81	14	2824TP_rpt	4	BoLA-6:01401	MEQPKLAKVNKVLG	32.536	TpMuguga_03g00428	ribosomal protein S28-B 40S	1	14
MEQPKLAKVNKVLG	58.96	14	5350TP	2	BoLA-2:02601	MEQPKLAKVNKVL	60.571	TpMuguga_03g00428	ribosomal protein S28-B 40S	1	14
VKGPVREGDILALLETE	31.82	17	5350TP	1	BoLA-2:02601	VKGPVREGDILALLETE	92.5	TpMuguga_03g00428	ribosomal protein S28-B 40S	44	60
EQPKLAKVNKVLG	51.64	13	5350TP_rpt	2	BoLA-3:02701	EQPKLAKVNKVL	54.423	TpMuguga_03g00428	ribosomal protein S28-B 40S	2	14
TGNRGGVTQVRVDF	52.97	14	5350TP_rpt	1	BoLA-3:02701	TGNRGGVTQVRVDF	45.154	TpMuguga_03g00428	ribosomal protein S28-B 40S	16	29
MEQPKLAKVNKVLG	57.72	14	5350TP_rpt	6	BoLA-2:02601	MEQPKLAKVNKVL	60.571	TpMuguga_03g00428	ribosomal protein S28-B 40S	1	14
EQPKLAKVNKVLG	34.88	13	641TP_rpt	1	BoLA-6:01301	EQPKLAKVNKVL	50.938	TpMuguga_03g00428	ribosomal protein S28-B 40S	2	14
MEQPKLAKVNKVLG	54.55	14	641TP_rpt	3	BoLA-6:01301	MEQPKLAKVNKVL	42.75	TpMuguga_03g00428	ribosomal protein S28-B 40S	1	14
SGWEGRTLI	36.46	9	5072TP_rpt	1	BoLA-3:00201	SGWEGRTLI	0.666	TpMuguga_03g00428	ribosomal protein S28-B 40S	33	41
EQPKLAKVNKVLG	41.65	13	5072TP_rpt	1	BoLA-3:00201	EQPKLAKVNKVL	44.893	TpMuguga_03g00428	ribosomal protein S28-B 40S	2	14
MEQPKLAKVNKVLG	55.77	14	5072TP_rpt	5	BoLA-3:00201	MEQPKLAKVNKVL	91.667	TpMuguga_03g00428	ribosomal protein S28-B 40S	1	14
AKKDPNAPKRAL	43.62	12	5350TP_rpt	1	BoLA-2:02601	AKKDPNAPKRAL	0.125	TpMuguga_03g00469	High mobility group protein homolog NHP1	16	27
YVGKAPTLW	21.76	9	5350TP_rpt	1	BoLA-3:02701	YVGKAPTLW	1.318	TpMuguga_03g00478	DEAD/DEAH box helicase family protein	167	175
RVRTPGARL	23.99	9	641TP_rpt	1	BoLA-6:01301	RVRTPGARL	0.197	TpMuguga_03g00488	ribosomal protein L34-A 60S	22	30
MEEVVLVFKNNGYSKK	39.67	16	5350TP_rpt	1	BoLA-2:02601	MEEVVLVFKNNGYSKK	84.5	TpMuguga_03g00522	hypothetical protein	100	115
NVFPLILGK	25.69	9	5072_TP	1	BoLA-2:01201	NVFPLILGK	0.077	TpMuguga_03g00544	putative integral membrane protein	184	192
AVKVHGSLARAGKVRN	31.01	16	2123TP_rpt	1	BoLA-4:02401	AVKVHGSLARAGKVR	92.5	TpMuguga_03g00566	40S ribosomal protein S30	2	17
AVKVHGSLARAG	30.05	12	2824_TP	1	BoLA-6:01401	AVKVHGSLARAG	58	TpMuguga_03g00566	40S ribosomal protein S30	2	13
ASNVAGKRRGQNSQQ	28.76	15	2824_TP	1	BoLA-2:01601	ASNVAGKRRGQNSQQ	95	TpMuguga_03g00566	40S ribosomal protein S30	46	60
SQQPPSFLNDAVRTDFH	23.76	17	2408_TP	2	BoLA-1:00901	SQQPPSFLNDAVRTDFH	0.525	TpMuguga_03g00577	Cwf15/Cwc15 cell cycle control family protein	190	206
LRLFGNKDEYL	28.83	11	2123TP_rpt	1	BoLA-2:02501	LRLFGNKDEYL	22.687	TpMuguga_03g00602	hypothetical protein	182	192
GVDVDQLLH	25.53	9	2123TP_rpt	1	BoLA-1:00901	GVDVDQLLH	0.357	TpMuguga_03g00655	N4 - Hypothetical protein	130	138
YNLKAPVTF	34.16	9	5350_TP	1	BoLA-3:02701	YNLKAPVTF	0.04	TpMuguga_03g00697	Ribosomal S3Ae family protein	30	38
YNLKAPVTF	40.96	9	5350TP_rpt	1	BoLA-3:02701	YNLKAPVTF	0.04	TpMuguga_03g00697	Ribosomal S3Ae family protein	30	38
VTFNVRNFGQTLVTK	41.73	15	5072TP_rpt	1	BoLA-2:01201	VTFNVRNFGQTLVTK	2.018	TpMuguga_03g00697	Ribosomal S3Ae family protein	36	50
GFITHLM	27.4	7	2123TP_rpt	1	--	--	100	TpMuguga_03g00710	Ribosomal S17	52	58
AGFITHLM	23.82	8	2123TP_rpt	1	BoLA-2:02501	AGFITHLM	2.222	TpMuguga_03g00710	Ribosomal S17	51	58
KVMSFNAHEHRERH	35.27	14	2824_TP	1	BoLA-2:01601	KVMSFNAHEHRERH	61	TpMuguga_03g00710	Ribosomal S17	117	130
SFNAHEHRERH	20.12	11	2824TP_rpt	1	BoLA-2:01601	SFNAHEHRERH	22.783	TpMuguga_03g00710	Ribosomal S17	120	130
FQYNKKVAEEV	54.85	11	641TP_rpt	2	BoLA-6:01301	FQYNKKVAEEV	0.34	TpMuguga_03g00710	Ribosomal S17	28	38
FQYNKKVAEEVAL	28.44	13	641TP_rpt	1	BoLA-6:01301	FQYNKKVAEEVAL	0.11	TpMuguga_03g00710	Ribosomal S17	28	40
LGLDFQYNKKVAEEVAL	30.44	17	5072_TP	2	BoLA-3:00201	LGLDFQYNKKVAEEVAL	8.229	TpMuguga_03g00710	Ribosomal S17	24	40
NPDLFVKAFA	35.05	10	5350TP_rpt	1	BoLA-3:02701	NPDLFVKAF	49.833	TpMuguga_03g00716	Ribosomal protein S19e	32	41
ILRTIVQQL	26.91	9	641TP_rpt	3	BoLA-6:01301	ILRTIVQQL	0.1	TpMuguga_03g00716	Ribosomal protein S19e	121	129
KLKKADRVVP	26.79	10	641TP_rpt	1	BoLA-6:01301	KLKKADRVVP	14.063	TpMuguga_03g00716	Ribosomal protein S19e	11	20
LQKHISKLKK	33.51	10	2123TP_rpt	1	BoLA-1:00901	LQKHISKLKK	9.38	TpMuguga_03g00717	40S ribosomal protein S12	133	142
VFLQKHISKLKK	21.15	12	2123TP_rpt	1	BoLA-4:02401	VFLQKHISKLKK	32	TpMuguga_03g00717	40S ribosomal protein S12	131	142
VFLQKHISKLKK	38.64	12	2408_TP	1	BoLA-4:02401	VFLQKHISKLKK	32	TpMuguga_03g00717	40S ribosomal protein S12	131	142
VFLQKHISKLKK	34.61	12	2824_TP	1	BoLA-2:01601	VFLQKHISKLKK	77.308	TpMuguga_03g00717	40S ribosomal protein S12	131	142
VFLQKHISKLKK	20.34	12	2824TP_rpt	1	BoLA-2:01601	VFLQKHISKLKK	77.308	TpMuguga_03g00717	40S ribosomal protein S12	131	142
VFLQKHISKLKK	45.3	12	5350_TP	1	BoLA-2:02601	VFLQKHISKLKK	67.5	TpMuguga_03g00717	40S ribosomal protein S12	131	142
VFLQKHISKLKK	38.03	12	5350TP_rpt	1	BoLA-2:02601	VFLQKHISKLKK	67.5	TpMuguga_03g00717	40S ribosomal protein S12	131	142
VFLQKHISKLKK	43.51	12	5072_TP	1	BoLA-2:01201	VFLQKHISKLKK	20.243	TpMuguga_03g00717	40S ribosomal protein S12	131	142
LQKHISKLKK	37.39	10	5072TP_rpt	1	BoLA-2:01201	LQKHISKLKK	4.486	TpMuguga_03g00717	40S ribosomal protein S12	133	142
VFLQKHISKLKK	40.64	12	5072TP_rpt	1	BoLA-2:01201	VFLQKHISKLKK	20.243	TpMuguga_03g00717	40S ribosomal protein S12	131	142
FVKLQDYSKF	33.84	10	5350TP_rpt	1	BoLA-2:02601	FVKLQDYSKF	3.398	TpMuguga_03g00726	putative integral membrane protein	123	132
MEDLVHEVY	35.83	9	2824TP_rpt	1	BoLA-2:01601	MEDLVHEVY	0.098	TpMuguga_03g00744	60S ribosomal protein L7-2	195	203
VVKVSGVSLL	33.51	10	641TP_rpt	1	BoLA-6:01301	VVKVSGVSLL	1.28	TpMuguga_03g00745	ribosomal protein S23 (S12)	124	133
KQRWADKAYKKANL	30.48	14	641TP_rpt	1	BoLA-6:01301	KQRWADKAYKKANL	0.967	TpMuguga_03g00745	ribosomal protein S23 (S12)	21	34
SNAQELSLVQK	21.68	11	2824TP_rpt	1	BoLA-2:01601	SNAQELSLVQK	42.091	TpMuguga_03g00747	DEAD/DEAH box helicase	1987	1997
PVALRPPGAPMDTKNVL	27.5	17	5350TP_rpt	1	BoLA-2:02601	ALRPPGAPMDTKNVL	62	TpMuguga_03g00769	putative integral membrane protein	84	100
SSMVMQLLAGSK	48.31	12	5072TP_rpt	1	BoLA-2:01201	SSMVMQLLAGSK	1.271	TpMuguga_03g00852	Protein transport protein Sec61 subunit alpha	89	100
KGTEFEGALISL	24.87	12	5072TP_rpt	1	BoLA-3:00201	KGTEFEGALISL	1.427	TpMuguga_03g00852	Protein transport protein Sec61 subunit alpha	208	219
AGVELDTQKKFL	29.81	12	5072_TP	1	BoLA-3:00201	AGVELDTQKKFL	1.356	TpMuguga_03g00858	Multiprotein-bridging factor 1c	32	43
AGVELDTQKKFL	54.46	12	5072TP_rpt	2	BoLA-3:00201	AGVELDTQKKFL	1.356	TpMuguga_03g00858	Multiprotein-bridging factor 1c	32	43
LGPILIYEDL	22	10	5350TP_rpt	1	BoLA-3:02701	LGPILIYEDL	16.041	TpMuguga_03g00861	p150 - Hypothetical protein	63	72
LGPILIYEDL	21.51	10	5072TP_rpt	2	BoLA-3:00201	LGPILIYEDL	0.102	TpMuguga_03g00861	p150 - Hypothetical protein	63	72
FGIPLVTK	32.56	8	5072TP_rpt	1	BoLA-2:01201	FGIPLVTK	0.379	TpMuguga_03g02680	putative integral membrane protein	166	173
VEEQGVQILKKRTF	57.78	14	2123TP_rpt	3	BoLA-1:01901	VEEQGVQILKKRTF	16.968	TpMuguga_04g00050	ribosomal protein S19	2	15
VEEQGVQILKKRTF	43.29	14	2824TP_rpt	2	BoLA-2:01601	VEEQGVQILKKRTF	5.237	TpMuguga_04g00050	ribosomal protein S19	2	15
VEEQGVQILKKRTF	49.74	14	5350_TP	4	BoLA-2:02601	VEEQGVQILKKRTF	23.093	TpMuguga_04g00050	ribosomal protein S19	2	15
VEEQGVQILKKRTF	54.45	14	5350TP_rpt	2	BoLA-2:02601	VEEQGVQILKKRTF	23.093	TpMuguga_04g00050	ribosomal protein S19	2	15
VEEQGVQILKKRTF	62.35	14	641TP_rpt	3	BoLA-6:01301	VEEQGVQILKKRTF	4.838	TpMuguga_04g00050	ribosomal protein S19	2	15
ALEATRLIRYNKKSTLSSREVQTAV	28.37	25	5350_TP	1	BoLA-3:02701	YNKKSTLSSREVQTAV	83.462	TpMuguga_04g00071	Histone H2B	71	95
AEVDALLMH	32.42	9	2123TP_rpt	1	BoLA-1:00901	AEVDALLMH	0.09	TpMuguga_04g00094	ribosomal protein L32 60S	80	88
YEIVPIGGFIKQ	24.55	12	5350TP_rpt	1	BoLA-2:02601	YEIVPIGGFIKQ	61.714	TpMuguga_04g00108	Signal peptidase subunit family protein	127	138
NSNELKDIK	21.51	9	5072TP_rpt	1	BoLA-2:01201	NSNELKDIK	1.601	TpMuguga_04g00144	hypothetical protein	336	344
IEDEVCKVI	20.71	9	2824TP_rpt	1	BoLA-2:01601	IEDEVCKVI	0.089	TpMuguga_04g00206	hypothetical protein	584	592
SLMPKKHKRLL	40.46	11	641TP_rpt	1	BoLA-6:01301	SLMPKKHKRLL	0.079	TpMuguga_04g00229	Pescadillo N-terminus family protein	424	434
SQMSRNIESKH	42.68	11	2123TP_rpt	1	BoLA-1:00901	SQMSRNIESKH	0.032	TpMuguga_04g00233	Protein IWS1 homolog	309	319
GITAVHVKLRATGGTRS	35.44	17	2123TP_rpt	1	BoLA-1:01901	GITAVHVKLRATGGTRS	92.5	TpMuguga_04g00277	40S ribosomal protein S14-2	89	105
DTFIHITDL	38.7	9	5350_TP	1	BoLA-3:02701	DTFIHITDL	1.562	TpMuguga_04g00277	40S ribosomal protein S14-2	39	47
DTFIHITDL	38.78	9	5350TP_rpt	1	BoLA-3:02701	DTFIHITDL	1.562	TpMuguga_04g00277	40S ribosomal protein S14-2	39	47
TIMPKDVHL	39.91	9	641TP_rpt	2	BoLA-6:01301	TIMPKDVHL	0.169	TpMuguga_04g00321:TpMuguga_03g00152	Core histone H2A/H2B/H3/H4	119	127
FPVGRVGRY	26.07	9	2123TP_rpt	3	BoLA-4:02401	FPVGRVGRY	1.011	TpMuguga_04g00322	Histone H2A	27	35
AVLLPKKHKKD	26.06	11	2123TP_rpt	1	BoLA-2:00801	AVLLPKKHKK	35.6	TpMuguga_04g00322	Histone H2A	115	125
LLPKKHKKDRD	25.6	11	2123TP_rpt	1	BoLA-2:00801	LLPKKHKKDR	85	TpMuguga_04g00322	Histone H2A	117	127
VLLPKKHKKDRD	39.86	12	2123TP_rpt	3	BoLA-2:00801	VLLPKKHKK	76.667	TpMuguga_04g00322	Histone H2A	116	127
AVLLPKKHKKDRD	49.11	13	2123TP_rpt	5	BoLA-2:00801	AVLLPKKHKK	82.5	TpMuguga_04g00322	Histone H2A	115	127
VQAVLLPKKHKKDRD	51.21	15	2123TP_rpt	4	BoLA-1:00901	VQAVLLPKKHKKDR	93.333	TpMuguga_04g00322	Histone H2A	113	127
ASGGVMPNVQAVLLPK	54.57	16	2123TP_rpt	1	BoLA-2:00801	ASGGVMPNVQAVLLPK	78.333	TpMuguga_04g00322	Histone H2A	105	120
AGNAARDNKKSRIVPRHL	25.79	18	2123TP_rpt	1	BoLA-2:00801	AGNAARDNKKSRIVPRHL	48	TpMuguga_04g00322	Histone H2A	68	85
ELAGNAARDNKKSRIVPRHL	42.69	20	2123TP_rpt	1	BoLA-2:02501	ARDNKKSRIVPRHL	90	TpMuguga_04g00322	Histone H2A	66	85
VLELAGNAARDNKKSRIVPRHL	29.25	22	2123TP_rpt	1	BoLA-2:02501	ARDNKKSRIVPRHL	93.75	TpMuguga_04g00322	Histone H2A	64	85
VAEVLELAGNAARDNKKSRIVPRHL	42.69	25	2123TP_rpt	1	BoLA-4:02401	KSRIVPRHL	95	TpMuguga_04g00322	Histone H2A	61	85
VQAVLLPKKH	38	10	2408_TP	1	BoLA-1:00901	VQAVLLPKKH	0.281	TpMuguga_04g00322	Histone H2A	113	122
AVRNDEELSKFLGGTTIASGGVMPNVQ	32.44	27	2408_TP	1	BoLA-4:02401	AVRNDEELSKF	95	TpMuguga_04g00322	Histone H2A	88	114
AVLLPKKHKKDRD	28.11	13	2824_TP	1	BoLA-6:01401	AVLLPKKHKKDRD	96.25	TpMuguga_04g00322	Histone H2A	115	127
AVLLPKKHKKDRD	44.05	13	2824TP_rpt	3	BoLA-6:01401	AVLLPKKHKKDRD	96.25	TpMuguga_04g00322	Histone H2A	115	127
AVLLPKKHKKDRD	33.17	13	5350_TP	1	BoLA-3:02701	AVLLPKKHKKDRD	97.857	TpMuguga_04g00322	Histone H2A	115	127
VQAVLLPKKHKKDRD	55.5	15	5350_TP	2	BoLA-2:02601	VQAVLLPKKHKKDRD	99	TpMuguga_04g00322	Histone H2A	113	127
ASGGVMPNVQAVLLPK	26.54	16	5350_TP	1	BoLA-2:02601	ASGGVMPNVQAVLLPK	97	TpMuguga_04g00322	Histone H2A	105	120
VAEVLELAGNAARDNKKSRIVPRHL	41.2	25	5350_TP	2	BoLA-3:02701	NKKSRIVPRHL	53.397	TpMuguga_04g00322	Histone H2A	61	85
AVRNDEELSKFL	41.84	12	5350TP_rpt	1	BoLA-2:02601	VRNDEELSKFL	22.427	TpMuguga_04g00322	Histone H2A	88	99
VLLPKKHKKDRD	33.7	12	5350TP_rpt	3	BoLA-3:02701	VLLPKKHKKDRD	94.375	TpMuguga_04g00322	Histone H2A	116	127
AVLLPKKHKKDRD	51.87	13	5350TP_rpt	3	BoLA-3:02701	AVLLPKKHKKDRD	97.857	TpMuguga_04g00322	Histone H2A	115	127
SGGVMPNVQAVLLPK	41.85	15	5350TP_rpt	1	BoLA-3:02701	SGGVMPNVQAVL	93.75	TpMuguga_04g00322	Histone H2A	106	120
VQAVLLPKKHKKDRD	51.12	15	5350TP_rpt	3	BoLA-2:02601	VQAVLLPKKHKKDRD	99	TpMuguga_04g00322	Histone H2A	113	127
ASGGVMPNVQAVLLPK	47.31	16	5350TP_rpt	2	BoLA-2:02601	ASGGVMPNVQAVLLPK	97	TpMuguga_04g00322	Histone H2A	105	120
ELAGNAARDNKKSRIVPRHL	42.98	20	5350TP_rpt	1	BoLA-3:02701	NKKSRIVPRHL	49.556	TpMuguga_04g00322	Histone H2A	66	85
GGTTIASGGVMPNVQAVLLPK	33.02	21	5350TP_rpt	1	BoLA-3:02701	GGTTIASGGVMPNVQAVL	98.571	TpMuguga_04g00322	Histone H2A	100	120
EVLELAGNAARDNKKSRIVPRHL	37.75	23	5350TP_rpt	1	BoLA-3:02701	NKKSRIVPRHL	52.372	TpMuguga_04g00322	Histone H2A	63	85
VAEVLELAGNAARDNKKSRIVPRHL	46.02	25	5350TP_rpt	2	BoLA-3:02701	NKKSRIVPRHL	53.397	TpMuguga_04g00322	Histone H2A	61	85
KAVTKSAKAGL	41.15	11	641TP_rpt	2	BoLA-6:01301	KAVTKSAKAGL	1.249	TpMuguga_04g00322	Histone H2A	15	25
VLLPKKHKKDRD	47.05	12	641TP_rpt	3	BoLA-6:01301	VLLPKKHKKDRD	66.25	TpMuguga_04g00322	Histone H2A	116	127
AAKAVTKSAKAGL	46.99	13	641TP_rpt	1	BoLA-6:01301	AAKAVTKSAKAGL	6.596	TpMuguga_04g00322	Histone H2A	13	25
AVLLPKKHKKDRD	48.82	13	641TP_rpt	2	BoLA-6:01301	AVLLPKKHKK	95	TpMuguga_04g00322	Histone H2A	115	127
VQAVLLPKKHKKDRD	52.58	15	641TP_rpt	2	BoLA-6:01301	VQAVLLPKKHKKDRD	95	TpMuguga_04g00322	Histone H2A	113	127
ASGGVMPNVQAVLLPK	58.29	16	641TP_rpt	1	BoLA-6:01301	ASGGVMPNVQAVL	95	TpMuguga_04g00322	Histone H2A	105	120
VAEVLELAGNAARDNKKSRIVPRHL	46.22	25	641TP_rpt	1	BoLA-6:01301	RDNKKSRIVPRHL	82.5	TpMuguga_04g00322	Histone H2A	61	85
AVLLPKKHKKDRD	30.35	13	5072_TP	1	BoLA-2:01201	AVLLPKKHKK	45.714	TpMuguga_04g00322	Histone H2A	115	127
AVRNDEELSKFLGGTTIASGGVMPNVQ	51.39	27	5072_TP	2	BoLA-2:01201	AVRNDEELSK	94	TpMuguga_04g00322	Histone H2A	88	114
VLLPKKHKKDRD	46.87	12	5072TP_rpt	2	BoLA-2:01201	VLLPKKHKK	54.752	TpMuguga_04g00322	Histone H2A	116	127
AVLLPKKHKKDRD	51.39	13	5072TP_rpt	2	BoLA-2:01201	AVLLPKKHKK	45.714	TpMuguga_04g00322	Histone H2A	115	127
VQAVLLPKKHKKDRD	54.12	15	5072TP_rpt	2	BoLA-2:01201	VQAVLLPKKHKK	88.214	TpMuguga_04g00322	Histone H2A	113	127
IGLIASAKL	20.51	9	5072TP_rpt	1	BoLA-3:00201	IGLIASAKL	0.266	TpMuguga_04g00368	26S proteasome non-ATPase regulatory subunit 4 homolog	33	41
LDLAHYVFQKYSS	58.41	13	2123TP_rpt	3	BoLA-1:01901	LDLAHYVFQKYSS	85	TpMuguga_04g00383	glyceraldehyde-3-phosphate dehydrogenase, type I	327	339
ASLSMENVEVVH	42	12	2408_TP	1	BoLA-1:00901	ASLSMENVEVVH	2.416	TpMuguga_04g00383	glyceraldehyde-3-phosphate dehydrogenase, type I	20	31
AHYVFQKYSS	47.55	10	2824TP_rpt	1	BoLA-6:01401	AHYVFQKYSS	29.036	TpMuguga_04g00383	glyceraldehyde-3-phosphate dehydrogenase, type I	330	339
LDLAHYVFQKYSS	32.07	13	2824TP_rpt	1	BoLA-6:01401	LDLAHYVFQKYSS	93	TpMuguga_04g00383	glyceraldehyde-3-phosphate dehydrogenase, type I	327	339
LDLAHYVFQKYSS	52.06	13	5350TP_rpt	2	BoLA-2:02601	LDLAHYVFQKY	97	TpMuguga_04g00383	glyceraldehyde-3-phosphate dehydrogenase, type I	327	339
LDLAHYVFQKYSS	46.46	13	641TP_rpt	1	BoLA-6:01301	LDLAHYVFQKYSS	100	TpMuguga_04g00383	glyceraldehyde-3-phosphate dehydrogenase, type I	327	339
FQLNEEAET	20.12	9	5350TP_rpt	1	BoLA-2:02601	FQLNEEAET	23.505	TpMuguga_04g00394	Ribosomal L22e protein family	114	122
STYIFKVL	29.86	8	2123_TP	1	BoLA-2:02501	STYIFKVL	0.799	TpMuguga_04g00404	Histone H2B.1	19	26
STYIFKVL	38.72	8	2123TP_rpt	1	BoLA-2:02501	STYIFKVL	0.799	TpMuguga_04g00404	Histone H2B.1	19	26
TYIFKVLK	32.98	8	2123TP_rpt	1	BoLA-4:02401	TYIFKVLK	12.586	TpMuguga_04g00404	Histone H2B.1	20	27
STYIFKVLK	37.5	9	2123TP_rpt	1	BoLA-2:00801	STYIFKVLK	4.534	TpMuguga_04g00404	Histone H2B.1	19	27
NSFVTDTFEKL	42.57	11	2123TP_rpt	1	BoLA-2:00801	NSFVTDTFEKL	13.082	TpMuguga_04g00404	Histone H2B.1	44	54
TGVSKKSMLVL	36.79	11	2123TP_rpt	1	BoLA-2:02501	TGVSKKSMLVL	23.547	TpMuguga_04g00404	Histone H2B.1	33	43
DTGVSKKSMLVL	45.29	12	2123TP_rpt	1	BoLA-2:00801	DTGVSKKSMLVL	44.6	TpMuguga_04g00404	Histone H2B.1	32	43
FVTDTFEKLATEA	44.6	13	2123TP_rpt	1	BoLA-2:00801	FVTDTFEKL	65	TpMuguga_04g00404	Histone H2B.1	46	58
AVSEGTKAVTKFTGKHH	52.91	17	2123TP_rpt	1	BoLA-1:00901	AVSEGTKAVTKFTGKHH	3.684	TpMuguga_04g00404	Histone H2B.1	91	107
SKKSMLVL	21.49	8	5350_TP	3	BoLA-2:02601	SKKSMLVL	0.037	TpMuguga_04g00404	Histone H2B.1	36	43
SFVTDTFEKL	24.67	10	5350_TP	1	BoLA-2:02601	SFVTDTFEKL	20.699	TpMuguga_04g00404	Histone H2B.1	45	54
TYSTYIFKVL	36.36	10	5350_TP	1	BoLA-2:02601	TYSTYIFKVL	21.502	TpMuguga_04g00404	Histone H2B.1	17	26
NSFVTDTFEKL	35.36	11	5350_TP	1	BoLA-3:02701	NSFVTDTFEKL	10.356	TpMuguga_04g00404	Histone H2B.1	44	54
SETYSTYIFKVL	53.28	12	5350_TP	1	BoLA-2:02601	SETYSTYIFKVL	26.831	TpMuguga_04g00404	Histone H2B.1	15	26
SETYSTYIFKVLK	44.49	13	5350_TP	2	BoLA-2:02601	SETYSTYIFKVLK	67.708	TpMuguga_04g00404	Histone H2B.1	15	27
NKKETLSSREVQTAV	63.62	15	5350_TP	2	BoLA-2:02601	NKKETLSSREVQTAV	4.768	TpMuguga_04g00404	Histone H2B.1	65	79
FKVLKQVHPDTGVSKKSML	71.13	19	5350_TP	1	BoLA-2:02601	FKVLKQVHPDTGVSKKSML	11.076	TpMuguga_04g00404	Histone H2B.1	23	41
FKVLKQVHPDTGVSKKSMLVL	39.01	21	5350_TP	1	BoLA-3:02701	VSKKSMLVL	79.706	TpMuguga_04g00404	Histone H2B.1	23	43
STYIFKVL	40.31	8	5350TP_rpt	1	BoLA-3:02701	STYIFKVL	1.579	TpMuguga_04g00404	Histone H2B.1	19	26
TYIFKVLK	31.7	8	5350TP_rpt	2	BoLA-3:02701	TYIFKVLK	49.278	TpMuguga_04g00404	Histone H2B.1	20	27
FVTDTFEKL	23.93	9	5350TP_rpt	2	BoLA-2:02601	FVTDTFEKL	6.304	TpMuguga_04g00404	Histone H2B.1	46	54
STYIFKVLK	35.65	9	5350TP_rpt	1	BoLA-2:02601	STYIFKVLK	20.513	TpMuguga_04g00404	Histone H2B.1	19	27
SFVTDTFEKL	29.65	10	5350TP_rpt	2	BoLA-2:02601	SFVTDTFEKL	20.699	TpMuguga_04g00404	Histone H2B.1	45	54
SETYSTYIFK	39.47	10	5350TP_rpt	1	BoLA-2:02601	SETYSTYIFK	31.489	TpMuguga_04g00404	Histone H2B.1	15	24
YSTYIFKVLK	39.71	10	5350TP_rpt	1	BoLA-3:02701	YSTYIFKVL	40.763	TpMuguga_04g00404	Histone H2B.1	18	27
NSFVTDTFEKL	43.62	11	5350TP_rpt	1	BoLA-3:02701	NSFVTDTFEKL	10.356	TpMuguga_04g00404	Histone H2B.1	44	54
TGVSKKSMLVL	40.13	11	5350TP_rpt	1	BoLA-3:02701	TGVSKKSMLVL	15.242	TpMuguga_04g00404	Histone H2B.1	33	43
VKKRVHKGKKKA	29.11	12	5350TP_rpt	1	BoLA-2:02601	VKKRVHKGKKKA	18.527	TpMuguga_04g00404	Histone H2B.1	2	13
DTGVSKKSMLVL	52.76	12	5350TP_rpt	1	BoLA-3:02701	DTGVSKKSMLVL	20.97	TpMuguga_04g00404	Histone H2B.1	32	43
FVTDTFEKLATE	43.36	12	5350TP_rpt	1	BoLA-3:02701	FVTDTFEKLATE	67.333	TpMuguga_04g00404	Histone H2B.1	46	57
FVTDTFEKLATEA	45.8	13	5350TP_rpt	1	BoLA-3:02701	FVTDTFEKLATEA	78.235	TpMuguga_04g00404	Histone H2B.1	46	58
FVTDTFEKLATEAG	35.92	14	5350TP_rpt	1	BoLA-2:02601	FVTDTFEKLATEAG	91.667	TpMuguga_04g00404	Histone H2B.1	46	59
NKKETLSSREVQTAV	44.42	15	5350TP_rpt	2	BoLA-2:02601	NKKETLSSREVQTAV	4.768	TpMuguga_04g00404	Histone H2B.1	65	79
FVTDTFEKLATEAGK	21.84	15	5350TP_rpt	1	BoLA-2:02601	FVTDTFEKLATEAGK	96	TpMuguga_04g00404	Histone H2B.1	46	60
FKVLKQVHPDTGVSKKSML	66.85	19	5350TP_rpt	1	BoLA-2:02601	FKVLKQVHPDTGVSKKSML	11.076	TpMuguga_04g00404	Histone H2B.1	23	41
FKVLKQVHPDTGVSKKSMLVL	41.15	21	5350TP_rpt	2	BoLA-3:02701	VSKKSMLVL	79.706	TpMuguga_04g00404	Histone H2B.1	23	43
STYIFKVL	42.8	8	641TP_rpt	1	BoLA-6:01301	STYIFKVL	4.741	TpMuguga_04g00404	Histone H2B.1	19	26
TYIFKVLK	32.75	8	641TP_rpt	2	BoLA-6:01301	TYIFKVLK	75	TpMuguga_04g00404	Histone H2B.1	20	27
TGVSKKSML	41.06	9	641TP_rpt	1	BoLA-6:01301	TGVSKKSML	2.603	TpMuguga_04g00404	Histone H2B.1	33	41
STYIFKVLK	40.19	9	641TP_rpt	1	BoLA-6:01301	STYIFKVLK	30.543	TpMuguga_04g00404	Histone H2B.1	19	27
TGVSKKSMLVL	46.39	11	641TP_rpt	1	BoLA-6:01301	TGVSKKSMLVL	3.859	TpMuguga_04g00404	Histone H2B.1	33	43
DTGVSKKSMLVL	50.45	12	641TP_rpt	1	BoLA-6:01301	DTGVSKKSMLVL	20.416	TpMuguga_04g00404	Histone H2B.1	32	43
FVTDTFEKLATEA	43.75	13	641TP_rpt	1	BoLA-6:01301	FVTDTFEKLATEA	82.5	TpMuguga_04g00404	Histone H2B.1	46	58
STYIFKVLK	35.13	9	5072TP_rpt	2	BoLA-2:01201	STYIFKVLK	0.011	TpMuguga_04g00404	Histone H2B.1	19	27
SGRNGLIDEFMEG	20.63	13	5350_TP	1	BoLA-2:02601	SGRNGLIDEFMEG	68.542	TpMuguga_04g00426	hypothetical protein	766	778
SGRNGLIDEFMEG	21.09	13	5350TP_rpt	1	BoLA-2:02601	SGRNGLIDEFMEG	68.542	TpMuguga_04g00426	hypothetical protein	766	778
RTRFHETPADTPLPDVTAEL	27.48	20	5350_TP	1	BoLA-2:02601	TRFHETPADTPLPDVTAEL	46.391	TpMuguga_04g00437	p104 - 104 kDa microneme/rhoptry antigen	740	759
NSQLRQKIRSM	21.7	11	641TP_rpt	2	BoLA-6:01301	SQLRQKIRSM	1.088	TpMuguga_04g00439	hypothetical protein	519	529
SGINLGNVNSL	28.15	11	5072_TP	1	BoLA-3:00201	SGINLGNVNSL	0.086	TpMuguga_04g00484	OST-HTH Associated domain protein	217	227
DKKALTVAL	27.46	9	5350TP_rpt	1	BoLA-3:02701	DKKALTVAL	0.01	TpMuguga_04g00662	putative integral membrane protein	189	197
RLAKSLRH	26.5	8	2123TP_rpt	1	BoLA-1:00901	RLAKSLRH	0.199	TpMuguga_04g00680	40S ribosomal protein S4, X isoform	255	262
NAPSHWML	32.45	8	5350TP_rpt	1	BoLA-3:02701	NAPSHWML	0.516	TpMuguga_04g00680	40S ribosomal protein S4, X isoform	13	20
GVSVKKGKVRF	21.56	11	5350_TP	1	BoLA-2:02601	GVSVKKGKVRF	20.064	TpMuguga_04g00713	hypothetical protein	254	264
KQYTTPKKVKH	50.04	11	2123TP_rpt	2	BoLA-1:00901	KQYTTPKKVKH	0.08	TpMuguga_04g00752	Ribosomal protein S27a family protein	92	102
KKQYTTPKKVKH	53.29	12	641TP_rpt	4	BoLA-6:01301	KQYTTPKKVKH	22.916	TpMuguga_04g00752	Ribosomal protein S27a family protein	91	102
SQFPRNPVDSLL	31.77	12	641TP_rpt	1	BoLA-6:01301	SQFPRNPVDSLL	0.007	TpMuguga_04g00754	hypothetical protein	437	448
NNFNHSLL	26.35	8	5350TP_rpt	2	BoLA-3:02701	NNFNHSLL	0.282	TpMuguga_04g00785	Helicase C-terminal domain	900	907
SQSEEIEKYLH	26.7	11	2408_TP	1	BoLA-1:00901	SQSEEIEKYLH	0.075	TpMuguga_04g00790	AP2-coincident C-terminal family protein	360	370
EKTVGESL	21.44	8	5350TP_rpt	1	BoLA-3:02701	EKTVGESL	0.554	TpMuguga_04g00929	hypothetical protein	73	80
EKTVGESL	21.07	8	5072TP_rpt	2	BoLA-3:00201	EKTVGESL	22.822	TpMuguga_04g00929	hypothetical protein	73	80
FSSYSDERGYVPSSVLNEL	28.41	19	2408_TP	1	BoLA-2:02501	FSSYSDERGYVPSSVLNEL	50.1	TpMuguga_04g02035	RING finger protein 5	13	31
HQQDSQYYLTQH	60.63	12	2408_TP	1	BoLA-1:00901	HQQDSQYYLTQH	0.096	TpMuguga_04g02060	hypothetical protein	78	89
SMYSRGNSNTDYKVVI	57.05	16	641TP_rpt	1	BoLA-6:01301	SMYSRGNSNTDYKVVI	3.825	TpMuguga_04g02445	Vesicle-associated protein 1-3	108	123
KQLRNENEI	21.68	9	641TP_rpt	1	BoLA-6:01301	KQLRNENEI	0.409	TpMuguga_04g02625	Importin subunit alpha-6	127	135

## Sheet: Supplementary Data 2.2
Peptide	-10lgP	Length	Sample	#spec	Allele	core	% rank	Context	Accession	Protein description	Peptide location - start	Peptide location - stop
LDEKSYTILDTSEGAVI	55.2	17	641TP_DR	0	BoLA-DRB3_2002	YTILDTSEG	0.231968	STDLDEAVIIHV	TpMuguga_01g00016	Vacuolar protein sorting/targeting protein 10	325	341
HNNMLSDVHRVK	44.2	12	2123TP_DR	1	BoLA-DRB3_1501	NMLSDVHRV	77.9675	MVKHNNRVKCSH	TpMuguga_01g00199	Ribosomal protein L13e	4	15
VKHNNMLSD	39.43	9	2824TP_DR	1	BoLA-DRB3_1601	VKHNNMLSD	99.9995	AAMVKHLSDVHR	TpMuguga_01g00199	Ribosomal protein L13e	2	10
VKHNNMLSDVHRVK	46.36	14	2824TP_DR	2	BoLA-DRB3_1601	NMLSDVHRV	14.9251	AAMVKHRVKCSH	TpMuguga_01g00199	Ribosomal protein L13e	2	15
HNNMLSDVHRVK	60.3	12	5072TP_DR	1	BoLA-DRB3_1001	NMLSDVHRV	84.9794	MVKHNNRVKCSH	TpMuguga_01g00199	Ribosomal protein L13e	4	15
VKHNNMLSDVHRVKCSHR	59.87	18	5350TP_DR	2	BoLA-DRB3_1201	HNNMLSDVH	28.1535	AAMVKHSHRFVK	TpMuguga_01g00199	Ribosomal protein L13e	2	19
HNNMLSDVHRVK	63.96	12	5350TP_DR	1	BoLA-DRB3_1201	NNMLSDVHR	99.8005	MVKHNNRVKCSH	TpMuguga_01g00199	Ribosomal protein L13e	4	15
KSNVEKLTKVL	47.65	11	5350TP_DR	1	BoLA-DRB3_1201	SNVEKLTKV	99.9888	FVEKSNKVLRED	TpMuguga_01g00232	hypothetical protein	40	50
SNVEKLTKVL	51.14	10	5350TP_DR	1	BoLA-DRB3_1201	NVEKLTKVL	99.9999	VEKSNVKVLRED	TpMuguga_01g00232	hypothetical protein	41	50
PKELKELKDYLSVLKRPD	71.75	18	2824TP_DR	1	BoLA-DRB3_1601	LKELKDYLS	23.3947	AAMPKERPDARS	TpMuguga_01g00293	60S ribosomal protein L38	2	19
ATIPSHLEKKVITNKKN	28.13	17	2824TP_DR	1	BoLA-DRB3_1601	EKKVITNKK	24.2938	KVEATIKKNAAA	TpMuguga_01g00293	60S ribosomal protein L38	63	79
PKELKELKDYLSVLKRPD	75.12	18	5072TP_DR	1	BoLA-DRB3_1001	LKDYLSVLK	85.8964	AAMPKERPDARS	TpMuguga_01g00293	60S ribosomal protein L38	2	19
NVEWARPSKDK	36.2	11	5072TP_DR	2	BoLA-DRB3_1001	VEWARPSKD	24.685	LLLNVEKDKAAA	TpMuguga_01g00314	Eukaryotic translation initiation factor 3 subunit G-A	256	266
NVEWARPSKDK	35.24	11	5350TP_DR	1	BoLA-DRB3_1201	EWARPSKDK	63.7258	LLLNVEKDKAAA	TpMuguga_01g00314	Eukaryotic translation initiation factor 3 subunit G-A	256	266
RLDYHFFSDFLSKY	67.19	14	2123TP_DR	1	BoLA-DRB3_1101	YHFFSDFLS	56.0671	SQCRLDSKYSFT	TpMuguga_01g00320	11E - glutaredoxin	25	38
RLDYHFFSDFLSKY	76.56	14	5072TP_DR	2	BoLA-DRB3_1001	YHFFSDFLS	23.674	SQCRLDSKYSFT	TpMuguga_01g00320	11E - glutaredoxin	25	38
RLDYHFFSDF	59.99	10	5072TP_DR	2	BoLA-DRB3_1001	LDYHFFSDF	99.9999	SQCRLDSDFLSK	TpMuguga_01g00320	11E - glutaredoxin	25	34
RLDYHFFSDFLSKY	73.29	14	5350TP_DR	1	BoLA-DRB3_1201	YHFFSDFLS	1.1414	SQCRLDSKYSFT	TpMuguga_01g00320	11E - glutaredoxin	25	38
KTPKDWVDSLVK	23.68	12	5350TP_DR	0	BoLA-DRB3_1201	PKDWVDSLV	15.724	MAEKTPLVKKHK	TpMuguga_01g00320	11E - glutaredoxin	49	60
RLDYHFFSDFLSKY	70.08	14	641TP_DR	0	BoLA-DRB3_2002	YHFFSDFLS	6.67499	SQCRLDSKYSFT	TpMuguga_01g00320	11E - glutaredoxin	25	38
RLDYHFFSDF	48.72	10	641TP_DR	1	BoLA-DRB3_2002	LDYHFFSDF	99.9958	SQCRLDSDFLSK	TpMuguga_01g00320	11E - glutaredoxin	25	34
LTIKKLDKKYIKRHNYF	51.57	17	5350TP_DR	3	BoLA-DRB3_1201	KKYIKRHNY	90.9453	VGFLTINYFAAA	TpMuguga_01g00323	putative integral membrane protein	107	123
FQTNLVPYPRIHFML	60.65	15	5072TP_DR	1	BoLA-DRB3_1001	LVPYPRIHF	0.0710467	MSEFQTFMLSSY	TpMuguga_01g00324	Tubulin/FtsZ family, GTPase domain protein	257	271
TNLVPYPRIHFML	33.89	13	5072TP_DR	1	BoLA-DRB3_1001	LVPYPRIHF	0.103595	EFQTNLFMLSSY	TpMuguga_01g00324	Tubulin/FtsZ family, GTPase domain protein	259	271
EFQTNLVPYPRIHFML	62.75	16	5072TP_DR	1	BoLA-DRB3_1001	LVPYPRIHF	0.152174	DMSEFQFMLSSY	TpMuguga_01g00324	Tubulin/FtsZ family, GTPase domain protein	256	271
QTNLVPYPRIHFML	41.25	14	5072TP_DR	0	BoLA-DRB3_1001	LVPYPRIHF	0.338134	SEFQTNFMLSSY	TpMuguga_01g00324	Tubulin/FtsZ family, GTPase domain protein	258	271
PKDKDTKGPEDKKDDTKPQPED	49.48	22	5072TP_DR	2	BoLA-DRB3_1001	PKDKDTKGP	81.8188	PEDPKDPEDPKD	TpMuguga_01g00380	hypothetical protein	661	682
PKDKDTKGPETPQPQPED	29.09	18	5072TP_DR	2	BoLA-DRB3_1001	PKDKDTKGP	98.1331	PEDPKDPEDPKD	TpMuguga_01g00380	hypothetical protein	531	548
VHAHFPINSNVSDDGKVVEI	60.8	20	495TP_DR	2	BoLA-DRB3_1001	FPINSNVSD	99.9661	MRLVHAVEIRNF	TpMuguga_01g00413	60S ribosomal protein L9-1	94	113
RAKEYNFISKIVYRS	26.79	15	495TP_DR	1	BoLA-DRB3_1001	YNFISKIVY	0.0562461	TDFRAKYRSNLK	TpMuguga_01g00552	hypothetical protein	209	223
VFKIKKLGY	33.09	9	641TP_DR	1	BoLA-DRB3_2002	VFKIKKLGY	99.9992	AAMVFKLGYLLK	TpMuguga_01g00567	Eukaryotic rRNA processing protein EBP2 family protein	2	10
RELESLNLIKP	37.05	11	495TP_DR	1	BoLA-DRB3_1101	LESLNLIKP	47.3672	QALRELIKPICE	TpMuguga_01g00653	40S ribosomal protein S25	81	91
VQHVVFSFLNDPYK	60.82	14	5350TP_DR	1	BoLA-DRB3_1201	VFSFLNDPY	0.0135435	ASEVQHPYKGVY	TpMuguga_01g00701	Rhoptry-associated protein 1 (RAP-1) family protein	495	508
SEVQHVVFSFLNDPYK	67.59	16	5350TP_DR	1	BoLA-DRB3_1201	VFSFLNDPY	0.0344072	RFASEVPYKGVY	TpMuguga_01g00701	Rhoptry-associated protein 1 (RAP-1) family protein	493	508
KNNGGSTLESQNTEEF	62.99	16	5350TP_DR	1	BoLA-DRB3_1201	LESQNTEEF	20.4709	TLKKNNEEFVEE	TpMuguga_01g00701	Rhoptry-associated protein 1 (RAP-1) family protein	27	42
KNNGGSTLESQNTEE	52.8	15	5350TP_DR	0	BoLA-DRB3_1201	GSTLESQNT	99.7229	TLKKNNTEEFVE	TpMuguga_01g00701	Rhoptry-associated protein 1 (RAP-1) family protein	27	41
WLNVKLPQLPQAFAA	35.9	15	5350TP_DR	1	BoLA-DRB3_1201	VKLPQLPQA	99.9859	QKDWLNFAAFQL	TpMuguga_01g00701	Rhoptry-associated protein 1 (RAP-1) family protein	347	361
IVLTTQVPHDH	30.68	11	2824TP_DR	1	BoLA-DRB3_1601	IVLTTQVPH	95.3135	LEDIVLHDHAAA	TpMuguga_01g00709	26S proteasome non-ATPase regulatory subunit 2	1113	1123
NDKETKISNVLNLIKKLY	78.7	18	2123TP_DR	1	BoLA-DRB3_1501	ISNVLNLIK	79.9042	KETNDKKLYAAA	TpMuguga_01g00718	hypothetical protein	188	205
NLNRKLGKVVA	27.61	11	2123TP_DR	1	BoLA-DRB3_1501	LNRKLGKVV	99.6979	AAMNLNVVAKFS	TpMuguga_01g00860	Ubiquinol-cytochrome C reductase complex 14kD subunit family protein	2	12
AREKLKRKTLAPLTRD	55.93	16	2123TP_DR	2	BoLA-DRB3_1501	LKRKTLAPL	2.15883	AAMARETRDYTI	TpMuguga_01g00924	Ribosomal protein L31e	2	17
VQHIPVDDFSGLQTEVVANE	78.15	20	2123TP_DR	1	BoLA-DRB3_1101	LQTEVVANE	78.9033	YTLVQHANEAAA	TpMuguga_01g00924	Ribosomal protein L31e	99	118
AREKLKRKTLAPLTRD	39.79	16	2824TP_DR	1	BoLA-DRB3_1601	LKRKTLAPL	26.0344	AAMARETRDYTI	TpMuguga_01g00924	Ribosomal protein L31e	2	17
VQHIPVDDFSGLQTEVVANE	68.24	20	2824TP_DR	1	BoLA-DRB3_1601	FSGLQTEVV	26.9748	YTLVQHANEAAA	TpMuguga_01g00924	Ribosomal protein L31e	99	118
LVQHIPVDDFSGLQTEVVANE	48.15	21	2824TP_DR	1	BoLA-DRB3_1601	FSGLQTEVV	34.9341	MYTLVQANEAAA	TpMuguga_01g00924	Ribosomal protein L31e	98	118
LVQHIPVDDFSGLQTEVVANE	41.65	21	495TP_DR	1	BoLA-DRB3_1101	FSGLQTEVV	88.9765	MYTLVQANEAAA	TpMuguga_01g00924	Ribosomal protein L31e	98	118
VQHIPVDDFSGLQTEVVANE	41.59	20	495TP_DR	1	BoLA-DRB3_1101	LQTEVVANE	89.1337	YTLVQHANEAAA	TpMuguga_01g00924	Ribosomal protein L31e	99	118
AREKLKRKTLAPLTRD	67.97	16	5072TP_DR	3	BoLA-DRB3_1001	LKRKTLAPL	20.1258	AAMARETRDYTI	TpMuguga_01g00924	Ribosomal protein L31e	2	17
AREKLKRKTLAPLTR	47.76	15	5072TP_DR	1	BoLA-DRB3_1001	LKRKTLAPL	28.8886	AAMARELTRDYT	TpMuguga_01g00924	Ribosomal protein L31e	2	16
AREKLKRKTLA	22.8	11	5072TP_DR	1	BoLA-DRB3_1001	EKLKRKTLA	99.9757	AAMARETLAPLT	TpMuguga_01g00924	Ribosomal protein L31e	2	12
VQHIPVDDFSGLQTEVVANE	80.43	20	5072TP_DR	1	BoLA-DRB3_1001	FSGLQTEVV	99.3745	YTLVQHANEAAA	TpMuguga_01g00924	Ribosomal protein L31e	99	118
VQHIPVDDFSGLQTEVVANE	78.14	20	5350TP_DR	1	BoLA-DRB3_1201	FSGLQTEVV	2.86044	YTLVQHANEAAA	TpMuguga_01g00924	Ribosomal protein L31e	99	118
AREKLKRKTLAPLTRD	38.01	16	5350TP_DR	1	BoLA-DRB3_1201	LKRKTLAPL	34.2604	AAMARETRDYTI	TpMuguga_01g00924	Ribosomal protein L31e	2	17
AREKLKRKTLAPLTRD	33.74	16	641TP_DR	1	BoLA-DRB3_2002	LKRKTLAPL	45.2307	AAMARETRDYTI	TpMuguga_01g00924	Ribosomal protein L31e	2	17
RLDQLIYIPLPDLPAR	58.07	16	641TP_DR	1	BoLA-DRB3_2002	YIPLPDLPA	0.00274468	RPGRLDPARVSI	TpMuguga_01g00937	Cell division control protein 48 homolog E	653	668
RPGRLDQLIYIPLPDLPAR	65.83	19	641TP_DR	1	BoLA-DRB3_2002	YIPLPDLPA	0.00636545	ALLRPGPARVSI	TpMuguga_01g00937	Cell division control protein 48 homolog E	650	668
GTSKLSKITLVR	61.99	12	2123TP_DR	1	BoLA-DRB3_1501	SKLSKITLV	43.2805	TATGTSLVRKAV	TpMuguga_01g00964	60S ribosomal protein L35	40	51
TFRVSKVTATGT	55.68	12	2123TP_DR	2	BoLA-DRB3_1501	FRVSKVTAT	83.092	ELATFRTGTSKL	TpMuguga_01g00964	60S ribosomal protein L35	30	41
TFRVSKVTAT	52.26	10	2123TP_DR	1	BoLA-DRB3_1501	FRVSKVTAT	94.5448	ELATFRTATGTS	TpMuguga_01g00964	60S ribosomal protein L35	30	39
TSKLSKITLVR	56.63	11	2123TP_DR	1	BoLA-DRB3_1501	SKLSKITLV	96.4016	ATGTSKLVRKAV	TpMuguga_01g00964	60S ribosomal protein L35	41	51
FRVSKVTAT	34.09	9	2123TP_DR	2	BoLA-DRB3_1501	FRVSKVTAT	99.9993	LATFRVTATGTS	TpMuguga_01g00964	60S ribosomal protein L35	31	39
SKLSKITLVR	42.28	10	2123TP_DR	1	BoLA-DRB3_1501	SKLSKITLV	100	TGTSKLLVRKAV	TpMuguga_01g00964	60S ribosomal protein L35	42	51
FRVSKVTA	27.71	8	2123TP_DR	1	0	0	100	LATFRVVTATGT	TpMuguga_01g00964	60S ribosomal protein L35	31	38
KLSKITLVR	36.41	9	2123TP_DR	1	BoLA-DRB3_1501	KLSKITLVR	100	GTSKLSLVRKAV	TpMuguga_01g00964	60S ribosomal protein L35	43	51
TFRVSKVTA	35.78	9	2123TP_DR	1	BoLA-DRB3_1501	TFRVSKVTA	100	ELATFRVTATGT	TpMuguga_01g00964	60S ribosomal protein L35	30	38
ATFRVSKVTATGTSKL	71.16	16	2123TP_DR	3	BoLA-DRB3_1501	FRVSKVTAT	30.5598	QELATFSKLSKI	TpMuguga_01g00964	60S ribosomal protein L35	29	44
TFRVSKVTATGTSKL	74.93	15	2123TP_DR	4	BoLA-DRB3_1501	FRVSKVTAT	33.3313	ELATFRSKLSKI	TpMuguga_01g00964	60S ribosomal protein L35	30	44
TGTSKLSKITLVR	73.41	13	2123TP_DR	3	BoLA-DRB3_1501	SKLSKITLV	33.7398	VTATGTLVRKAV	TpMuguga_01g00964	60S ribosomal protein L35	39	51
TATGTSKLSKITLVR	73.25	15	2123TP_DR	0	BoLA-DRB3_1501	SKLSKITLV	53.945	SKVTATLVRKAV	TpMuguga_01g00964	60S ribosomal protein L35	37	51
TFRVSKVTATGTS	56.66	13	2123TP_DR	1	BoLA-DRB3_1501	FRVSKVTAT	54.8839	ELATFRGTSKLS	TpMuguga_01g00964	60S ribosomal protein L35	30	42
ATFRVSKVTATGTSKL	52.56	16	495TP_DR	2	BoLA-DRB3_1001	FRVSKVTAT	14.4207	QELATFSKLSKI	TpMuguga_01g00964	60S ribosomal protein L35	29	44
TATGTSKLSKITLVR	42.22	15	495TP_DR	1	BoLA-DRB3_1001	TSKLSKITL	32.0966	SKVTATLVRKAV	TpMuguga_01g00964	60S ribosomal protein L35	37	51
TFRVSKVTATGTSKL	51.16	15	495TP_DR	3	BoLA-DRB3_1001	FRVSKVTAT	57.5494	ELATFRSKLSKI	TpMuguga_01g00964	60S ribosomal protein L35	30	44
TFRVSKVTATGTSKL	62.98	15	5350TP_DR	3	BoLA-DRB3_1201	FRVSKVTAT	48.194	ELATFRSKLSKI	TpMuguga_01g00964	60S ribosomal protein L35	30	44
TGTSKLSKITLVR	67.53	13	5350TP_DR	1	BoLA-DRB3_1201	TSKLSKITL	66.3998	VTATGTLVRKAV	TpMuguga_01g00964	60S ribosomal protein L35	39	51
FRVSKVTAT	31.63	9	5350TP_DR	1	BoLA-DRB3_1201	FRVSKVTAT	99.9992	LATFRVTATGTS	TpMuguga_01g00964	60S ribosomal protein L35	31	39
TFRVSKVTA	20.62	9	5350TP_DR	1	BoLA-DRB3_1201	TFRVSKVTA	100	ELATFRVTATGT	TpMuguga_01g00964	60S ribosomal protein L35	30	38
ATFRVSKVTATGTSKL	51.24	16	641TP_DR	1	BoLA-DRB3_2002	FRVSKVTAT	30.6332	QELATFSKLSKI	TpMuguga_01g00964	60S ribosomal protein L35	29	44
LPVWEAVNDERVDEA	44.65	15	2824TP_DR	1	BoLA-DRB3_1601	WEAVNDERV	0.0426111	QSTLPVDEAVLY	TpMuguga_01g00972	hypothetical protein	70	84
VAPKDTTLEYLKVFLNK	58.95	17	641TP_DR	2	BoLA-DRB3_2002	LEYLKVFLN	0.464388	ELWVAPLNKEGA	TpMuguga_01g00987	P104	423	439
AEKRMNLSKMMGFKH	83.17	15	2123TP_DR	4	BoLA-DRB3_1501	MNLSKMMGF	5.76243	QKIAEKFKHAAA	TpMuguga_01g01007	NLI interacting factor-like phosphatase family protein	358	372
EKRMNLSKMMGFKH	73.16	14	5350TP_DR	1	BoLA-DRB3_1201	MNLSKMMGF	24.5004	KIAEKRFKHAAA	TpMuguga_01g01007	NLI interacting factor-like phosphatase family protein	359	372
AEKRMNLSKMMGFKH	76.13	15	5350TP_DR	4	BoLA-DRB3_1201	MNLSKMMGF	56.3293	QKIAEKFKHAAA	TpMuguga_01g01007	NLI interacting factor-like phosphatase family protein	358	372
SEVKFETYYDDVLFKGK	85.39	17	5350TP_DR	1	BoLA-DRB3_1201	FETYYDDVL	0.000233723	KEYSEVKGKSAK	TpMuguga_01g01056	p32 - Merozoite Antigen	122	138
SEVKFETYYDDVLFKGKS	89.45	18	5350TP_DR	2	BoLA-DRB3_1201	FETYYDDVL	0.00117134	KEYSEVGKSAKE	TpMuguga_01g01056	p32 - Merozoite Antigen	122	139
AKEEEKKKEKKEDLTVDVTL	39.58	20	5350TP_DR	1	BoLA-DRB3_1201	KKKEKKEDL	94.7628	VNAAKEVTLSSW	TpMuguga_01g01056	p32 - Merozoite Antigen	23	42
AKEEEKKKEKKEDLTVDVT	50.2	19	5350TP_DR	2	BoLA-DRB3_1201	KEKKEDLTV	97.8626	VNAAKEDVTLSS	TpMuguga_01g01056	p32 - Merozoite Antigen	23	41
IIEPSLVILAQKY	50.11	13	495TP_DR	1	BoLA-DRB3_1101	IEPSLVILA	10.4844	RGGIIEQKYNCD	TpMuguga_01g01070	Ubiquitin family	77	89
HHSHGHHH	34.92	8	5072TP_DR	2	0	0	100	HKTHHSHHHRHG	TpMuguga_01g01109	hypothetical protein	146	153
TKTVSFSNKISFHYF	57.86	15	495TP_DR	1	BoLA-DRB3_1001	VSFSNKISF	4.02371	KKTTKTHYFAAA	TpMuguga_01g01129	hypothetical protein	89	103
PRLNTKELTYHVC	65.91	13	2824TP_DR	1	BoLA-DRB3_1601	LNTKELTYH	99.9483	YMDPRLHVCAAA	TpMuguga_01g01219	Phosphatidylserine decarboxylase	213	225
PRLNTKELTYH	61.01	11	5072TP_DR	2	BoLA-DRB3_1001	LNTKELTYH	99.9989	YMDPRLTYHVCA	TpMuguga_01g01219	Phosphatidylserine decarboxylase	213	223
PRLNTKELTYHVC	73.61	13	5072TP_DR	4	BoLA-DRB3_1001	NTKELTYHV	99.9982	YMDPRLHVCAAA	TpMuguga_01g01219	Phosphatidylserine decarboxylase	213	225
PRLNTKELTYH	64.14	11	5350TP_DR	2	BoLA-DRB3_1201	PRLNTKELT	99.7897	YMDPRLTYHVCA	TpMuguga_01g01219	Phosphatidylserine decarboxylase	213	223
PRLNTKELTYHVC	64.25	13	5350TP_DR	2	BoLA-DRB3_1201	LNTKELTYH	98.5799	YMDPRLHVCAAA	TpMuguga_01g01219	Phosphatidylserine decarboxylase	213	225
LEIDKINDAAK	30.67	11	495TP_DR	1	BoLA-DRB3_1101	IDKINDAAK	57.4231	EELLEIAAKAAA	TpMuguga_01g02375	Serine hydrolase (FSH1) family protein	291	301
HSVEKVIQTSN	57.53	11	2123TP_DR	1	BoLA-DRB3_1501	VEKVIQTSN	99.0916	SSAHSVTSNYII	TpMuguga_01g02585	hypothetical protein	1874	1884
IIIQLLLPVHQ	20.56	11	641TP_DR	0	BoLA-DRB3_2002	IIQLLLPVH	79.1219	LILIIIVHQKPY	TpMuguga_02g00025	E3 ubiquitin-protein ligase UPL6	480	490
TAFLRKKLRF	37.68	10	2123TP_DR	1	BoLA-DRB3_1501	AFLRKKLRF	99.9997	TRDTAFLRFAAA	TpMuguga_02g00078	Ribosomal L27e protein family	139	148
PTQKGTRDTAFLRKKLRF	84.07	18	2123TP_DR	4	BoLA-DRB3_1501	QKGTRDTAF	64.5661	NIDPTQLRFAAA	TpMuguga_02g00078	Ribosomal L27e protein family	131	148
PTQKGTRDTAFLRKKLRF	71.61	18	5072TP_DR	2	BoLA-DRB3_1001	DTAFLRKKL	97.715	NIDPTQLRFAAA	TpMuguga_02g00078	Ribosomal L27e protein family	131	148
PTQKGTRDTAFLRKKLRF	54.37	18	5350TP_DR	1	BoLA-DRB3_1201	AFLRKKLRF	99.7286	NIDPTQLRFAAA	TpMuguga_02g00078	Ribosomal L27e protein family	131	148
SSKNLNLNNVATVTT	54.75	15	2123TP_DR	0	BoLA-DRB3_1501	LNLNNVATV	27.1579	VNLSSKVTTAAA	TpMuguga_02g00119	Kelch domain-containing protein 3	1617	1631
SKNLNLNNVATVTT	42.74	14	495TP_DR	1	BoLA-DRB3_1101	LNLNNVATV	19.9869	NLSSKNVTTAAA	TpMuguga_02g00119	Kelch domain-containing protein 3	1618	1631
SSKNLNLNNVATVTT	45.31	15	495TP_DR	1	BoLA-DRB3_1101	LNLNNVATV	32.3577	VNLSSKVTTAAA	TpMuguga_02g00119	Kelch domain-containing protein 3	1617	1631
NGFREGTKPPSKK	23.4	13	495TP_DR	1	BoLA-DRB3_1001	FREGTKPPS	5.76259	RFKNGFSKKAAA	TpMuguga_02g00235	60S ribosomal protein L37-3	79	91
GFREGTKPPSKK	38.57	12	495TP_DR	2	BoLA-DRB3_1001	FREGTKPPS	15.4172	FKNGFRSKKAAA	TpMuguga_02g00235	60S ribosomal protein L37-3	80	91
FREGTKPPSKK	30.1	11	495TP_DR	1	BoLA-DRB3_1001	REGTKPPSK	20.8348	KNGFRESKKAAA	TpMuguga_02g00235	60S ribosomal protein L37-3	81	91
NKDLVFSLLSSHEALY	47.08	16	641TP_DR	1	BoLA-DRB3_2002	FSLLSSHEA	0.0638456	TYSNKDALYNKV	TpMuguga_02g00253	ATP synthase, Delta/Epsilon chain, beta-sandwich domain protein	17	32
KVMERTSAFNMRWKCPECHLIVK	20.41	23	2824TP_DR	0	BoLA-DRB3_1601	MERTSAFNM	82.5044	GYLKVMIVKPFD	TpMuguga_02g00261	E3 SUMO-protein ligase pli1	267	289
GSVRTLTLKKHL	63.7	12	2824TP_DR	1	BoLA-DRB3_1601	VRTLTLKKH	22.825	AAMGSVKHLGKK	TpMuguga_02g00283	60S ribosomal protein L39-1	2	13
GSVRTLTLKKH	21.11	11	2824TP_DR	1	BoLA-DRB3_1601	VRTLTLKKH	96.5661	AAMGSVKKHLGK	TpMuguga_02g00283	60S ribosomal protein L39-1	2	12
GSVRTLTLKKHLGKKMK	58.73	17	2824TP_DR	1	BoLA-DRB3_1601	VRTLTLKKH	16.8336	AAMGSVKMKQNR	TpMuguga_02g00283	60S ribosomal protein L39-1	2	18
GSVRTLTLKKHLG	67.42	13	2824TP_DR	1	BoLA-DRB3_1601	VRTLTLKKH	18.365	AAMGSVHLGKKM	TpMuguga_02g00283	60S ribosomal protein L39-1	2	14
GSVRTLTLKKHLGKKMK	76.92	17	495TP_DR	1	BoLA-DRB3_1001	LTLKKHLGK	8.08914	AAMGSVKMKQNR	TpMuguga_02g00283	60S ribosomal protein L39-1	2	18
GSVRTLTLKKHLG	63.52	13	495TP_DR	1	BoLA-DRB3_1101	VRTLTLKKH	10.8113	AAMGSVHLGKKM	TpMuguga_02g00283	60S ribosomal protein L39-1	2	14
GSVRTLTLKKHLGK	35.91	14	495TP_DR	1	BoLA-DRB3_1101	VRTLTLKKH	12.5139	AAMGSVLGKKMK	TpMuguga_02g00283	60S ribosomal protein L39-1	2	15
GSVRTLTLKKHLGKKMKQ	69.14	18	495TP_DR	3	BoLA-DRB3_1001	LTLKKHLGK	18.3225	AAMGSVMKQNRP	TpMuguga_02g00283	60S ribosomal protein L39-1	2	19
GSVRTLTLKKHL	65.43	12	495TP_DR	1	BoLA-DRB3_1101	VRTLTLKKH	14.7735	AAMGSVKHLGKK	TpMuguga_02g00283	60S ribosomal protein L39-1	2	13
GSVRTLTLKKH	60.81	11	495TP_DR	1	BoLA-DRB3_1101	VRTLTLKKH	46.5911	AAMGSVKKHLGK	TpMuguga_02g00283	60S ribosomal protein L39-1	2	12
RYWRRTKLKV	32.4	10	495TP_DR	1	BoLA-DRB3_1001	YWRRTKLKV	92.3898	AKRRYWLKVAAA	TpMuguga_02g00283	60S ribosomal protein L39-1	42	51
GSVRTLTLKKHLGKKMKQN	67.22	19	495TP_DR	1	BoLA-DRB3_1001	LTLKKHLGK	39.7838	AAMGSVKQNRPI	TpMuguga_02g00283	60S ribosomal protein L39-1	2	20
GSVRTLTLKKHLGKKMKQNR	72.63	20	495TP_DR	2	BoLA-DRB3_1001	HLGKKMKQN	90.4837	AAMGSVQNRPIP	TpMuguga_02g00283	60S ribosomal protein L39-1	2	21
GSVRTLTLKKHLGKK	50.03	15	5072TP_DR	0	BoLA-DRB3_1001	LTLKKHLGK	6.99231	AAMGSVGKKMKQ	TpMuguga_02g00283	60S ribosomal protein L39-1	2	16
GSVRTLTLKKHLGKKMK	64.05	17	5072TP_DR	1	BoLA-DRB3_1001	LTLKKHLGK	10.3389	AAMGSVKMKQNR	TpMuguga_02g00283	60S ribosomal protein L39-1	2	18
GSVRTLTLKKHLGKKMKQ	58.25	18	5072TP_DR	1	BoLA-DRB3_1001	LTLKKHLGK	24.7184	AAMGSVMKQNRP	TpMuguga_02g00283	60S ribosomal protein L39-1	2	19
GSVRTLTLKKH	58.7	11	5072TP_DR	1	BoLA-DRB3_1001	VRTLTLKKH	61.1228	AAMGSVKKHLGK	TpMuguga_02g00283	60S ribosomal protein L39-1	2	12
GSVRTLTLKKHLG	48.45	13	641TP_DR	0	BoLA-DRB3_2002	VRTLTLKKH	6.68516	AAMGSVHLGKKM	TpMuguga_02g00283	60S ribosomal protein L39-1	2	14
HFHKVRN	33.02	7	2123TP_DR	2	0	0	100	GMRHFHVRNQSF	TpMuguga_02g00317	Ribosomal protein L18e/L15	60	66
HFHKVRNQ	44.06	8	2123TP_DR	2	0	0	100	GMRHFHRNQSFM	TpMuguga_02g00317	Ribosomal protein L18e/L15	60	67
GMRHFHKVRNQSF	40.84	13	2123TP_DR	1	BoLA-DRB3_1501	FHKVRNQSF	94.3674	GKVGMRQSFMRT	TpMuguga_02g00317	Ribosomal protein L18e/L15	57	69
HFHKVRNQSF	51.2	10	5350TP_DR	1	BoLA-DRB3_1201	FHKVRNQSF	93.949	GMRHFHQSFMRT	TpMuguga_02g00317	Ribosomal protein L18e/L15	60	69
HFHKVRN	40.04	7	5350TP_DR	1	0	0	100	GMRHFHVRNQSF	TpMuguga_02g00317	Ribosomal protein L18e/L15	60	66
HFHKVRNQ	45.21	8	5350TP_DR	3	0	0	100	GMRHFHRNQSFM	TpMuguga_02g00317	Ribosomal protein L18e/L15	60	67
HFHKVRNQS	52.37	9	5350TP_DR	4	BoLA-DRB3_1201	HFHKVRNQS	100	GMRHFHNQSFMR	TpMuguga_02g00317	Ribosomal protein L18e/L15	60	68
HFHKVRNQSF	30.01	10	641TP_DR	1	BoLA-DRB3_2002	FHKVRNQSF	99.9742	GMRHFHQSFMRT	TpMuguga_02g00317	Ribosomal protein L18e/L15	60	69
HFHKVRNQ	37.67	8	641TP_DR	3	0	0	100	GMRHFHRNQSFM	TpMuguga_02g00317	Ribosomal protein L18e/L15	60	67
WALYEFKEEHFPSKDKHH	62.25	18	5350TP_DR	1	BoLA-DRB3_1201	LYEFKEEHF	5.23881	FILWALKHHAAA	TpMuguga_02g00427	putative integral membrane protein	158	175
MQGVLTPTRVR	41.45	11	5350TP_DR	1	BoLA-DRB3_1201	GVLTPTRVR	99.9481	FPMMQGRVRLLF	TpMuguga_02g00487	Ribosomal protein S6e	64	74
EDRLATYKPFTEDPSKKR	72.19	18	5350TP_DR	0	BoLA-DRB3_1201	YKPFTEDPS	0.00959801	QVGEDRKKRFDL	TpMuguga_02g00551	23 kDa piroplasm membrane protein	169	186
VHRPVVSVFSVSTERRMG	69.33	18	2824TP_DR	1	BoLA-DRB3_1601	FSVSTERRM	8.61742	AAMVHRRMGSTV	TpMuguga_02g00568	Ribosomal protein L4/L1 family protein	2	19
VHRPVVSVFSVSTE	34.38	14	495TP_DR	1	BoLA-DRB3_1101	VSVFSVSTE	14.0693	AAMVHRSTERRM	TpMuguga_02g00568	Ribosomal protein L4/L1 family protein	2	15
SDLVRYVHTNMSKN	59.76	14	5350TP_DR	1	BoLA-DRB3_1201	VRYVHTNMS	9.35563	PLRSDLSKNKRQ	TpMuguga_02g00568	Ribosomal protein L4/L1 family protein	33	46
VKVMKSKMKVKKEVKKD	31.48	17	5072TP_DR	1	BoLA-DRB3_1001	MKSKMKVKK	5.00965	AAMVKVKKDLKK	TpMuguga_02g00606	hypothetical protein	2	18
LNQHHSKLKHAG	60.7	12	5350TP_DR	2	BoLA-DRB3_1201	NQHHSKLKH	99.7244	AVKLNQHAGKQV	TpMuguga_02g00606	hypothetical protein	49	60
LNQHHSKLKHA	44.84	11	5350TP_DR	1	BoLA-DRB3_1201	QHHSKLKHA	99.7716	AVKLNQKHAGKQ	TpMuguga_02g00606	hypothetical protein	49	59
LNQHHSKLKHAGK	30.17	13	5350TP_DR	1	BoLA-DRB3_1201	HSKLKHAGK	99.4628	AVKLNQAGKQVK	TpMuguga_02g00606	hypothetical protein	49	61
VKVMKSKMKVKKEVKKD	31.21	17	641TP_DR	1	BoLA-DRB3_2002	KSKMKVKKE	13.5503	AAMVKVKKDLKK	TpMuguga_02g00606	hypothetical protein	2	18
HRMLKSRVSADG	50.53	12	2123TP_DR	1	BoLA-DRB3_1101	MLKSRVSAD	88.8864	GRVHRMADGRVG	TpMuguga_02g00611	Probable histone H2A variant 1	52	63
HIHKALM	44.41	7	2123TP_DR	2	0	0	100	VIPHIHALMNKG	TpMuguga_02g00611	Probable histone H2A variant 1	131	137
AGGGVIPHIHKALM	69.65	14	2123TP_DR	2	BoLA-DRB3_1501	VIPHIHKAL	7.63901	ATIAGGALMNKG	TpMuguga_02g00611	Probable histone H2A variant 1	124	137
VHRMLKSRVSADG	32.05	13	2123TP_DR	1	BoLA-DRB3_1101	MLKSRVSAD	17.4928	VGRVHRADGRVG	TpMuguga_02g00611	Probable histone H2A variant 1	51	63
HIHKALM	42.25	7	2824TP_DR	1	0	0	100	VIPHIHALMNKG	TpMuguga_02g00611	Probable histone H2A variant 1	131	137
AGGGVIPHIHKALM	60.86	14	2824TP_DR	1	BoLA-DRB3_1601	VIPHIHKAL	37.5902	ATIAGGALMNKG	TpMuguga_02g00611	Probable histone H2A variant 1	124	137
GGGVIPHIHKALM	40.08	13	495TP_DR	1	BoLA-DRB3_1001	VIPHIHKAL	2.47386	TIAGGGALMNKG	TpMuguga_02g00611	Probable histone H2A variant 1	125	137
IAGGGVIPHIHKALM	39.06	15	495TP_DR	2	BoLA-DRB3_1001	VIPHIHKAL	4.73556	KATIAGALMNKG	TpMuguga_02g00611	Probable histone H2A variant 1	123	137
AGGGVIPHIHKALM	56.74	14	495TP_DR	3	BoLA-DRB3_1001	VIPHIHKAL	5.88146	ATIAGGALMNKG	TpMuguga_02g00611	Probable histone H2A variant 1	124	137
ATIAGGGVIPHIHKALM	39.28	17	495TP_DR	1	BoLA-DRB3_1001	VIPHIHKAL	14.4014	LVKATIALMNKG	TpMuguga_02g00611	Probable histone H2A variant 1	121	137
KATIAGGGVIPHIHKALM	54.26	18	495TP_DR	1	BoLA-DRB3_1001	VIPHIHKAL	23.5527	TLVKATALMNKG	TpMuguga_02g00611	Probable histone H2A variant 1	120	137
HIHKALM	38.13	7	495TP_DR	2	0	0	100	VIPHIHALMNKG	TpMuguga_02g00611	Probable histone H2A variant 1	131	137
VKATIAGGGVIPHIHKALM	46.41	19	495TP_DR	1	BoLA-DRB3_1001	VIPHIHKAL	25.6992	DTLVKAALMNKG	TpMuguga_02g00611	Probable histone H2A variant 1	119	137
AGGGVIPHIHKALM	60.31	14	5072TP_DR	1	BoLA-DRB3_1001	VIPHIHKAL	6.25597	ATIAGGALMNKG	TpMuguga_02g00611	Probable histone H2A variant 1	124	137
HIHKALM	41.73	7	5072TP_DR	2	0	0	100	VIPHIHALMNKG	TpMuguga_02g00611	Probable histone H2A variant 1	131	137
AGGGVIPHIHKALM	62.87	14	5350TP_DR	2	BoLA-DRB3_1201	VIPHIHKAL	41.0184	ATIAGGALMNKG	TpMuguga_02g00611	Probable histone H2A variant 1	124	137
HIHKALM	44.15	7	5350TP_DR	2	0	0	100	VIPHIHALMNKG	TpMuguga_02g00611	Probable histone H2A variant 1	131	137
IPHIHKALM	34.8	9	5350TP_DR	1	BoLA-DRB3_1201	IPHIHKALM	100	GGVIPHALMNKG	TpMuguga_02g00611	Probable histone H2A variant 1	129	137
VHRMLKSRVSADG	35.14	13	641TP_DR	1	BoLA-DRB3_2002	HRMLKSRVS	14.2634	VGRVHRADGRVG	TpMuguga_02g00611	Probable histone H2A variant 1	51	63
AGGGVIPHIHKALM	62.39	14	641TP_DR	2	BoLA-DRB3_2002	VIPHIHKAL	43.8766	ATIAGGALMNKG	TpMuguga_02g00611	Probable histone H2A variant 1	124	137
HIHKALM	44.96	7	641TP_DR	1	0	0	100	VIPHIHALMNKG	TpMuguga_02g00611	Probable histone H2A variant 1	131	137
LLVKHVLRNKKKTH	38.95	14	5350TP_DR	1	BoLA-DRB3_1201	VKHVLRNKK	21.535	FNFLLVKTHAAA	TpMuguga_02g00679	putative integral membrane protein	110	123
LVKHVLRNKKKTH	46.81	13	5350TP_DR	2	BoLA-DRB3_1201	KHVLRNKKK	29.9837	NFLLVKKTHAAA	TpMuguga_02g00679	putative integral membrane protein	111	123
STEKRVVKLNK	30.95	11	2123TP_DR	1	BoLA-DRB3_1501	EKRVVKLNK	99.9988	RHTSTELNKREL	TpMuguga_02g00720	ribosomal protein L22	162	172
RLEHVQVNRAP	50.35	11	641TP_DR	1	BoLA-DRB3_2002	LEHVQVNRA	99.9595	SKLRLERAPVGR	TpMuguga_02g00720	ribosomal protein L22	113	123
DFDQRILNFLVDEFKK	73.07	16	5350TP_DR	1	BoLA-DRB3_1201	ILNFLVDEF	0.120334	GGEDFDFKKTNG	TpMuguga_02g00753	chaperone protein DnaK	281	296
EIKERLAALALYGDYGEFDRKTKE	59.55	24	2123TP_DR	0	BoLA-DRB3_1101	LAALALYGD	0.58622	WTNEIKTKEDSK	TpMuguga_02g00758	hypothetical protein	549	572
EIKERLAALALYGDYGEFDRKT	99.39	22	2123TP_DR	1	BoLA-DRB3_1101	LAALALYGD	1.10089	WTNEIKRKTKED	TpMuguga_02g00758	hypothetical protein	549	570
EIKERLAALALYGDYGEFDRKTK	65.66	23	2123TP_DR	1	BoLA-DRB3_1101	LAALALYGD	1.15132	WTNEIKKTKEDS	TpMuguga_02g00758	hypothetical protein	549	571
WTNEIKERLAALALYGDYGEFDRKT	43.86	25	2123TP_DR	1	BoLA-DRB3_1101	LAALALYGD	1.84865	RVLWTNRKTKED	TpMuguga_02g00758	hypothetical protein	546	570
EIKERLAALALYGDYGEFD	77.96	19	2123TP_DR	2	BoLA-DRB3_1101	LAALALYGD	0.767999	WTNEIKEFDRKT	TpMuguga_02g00758	hypothetical protein	549	567
ERLAALALYGDYGEFD	86.63	16	2123TP_DR	1	BoLA-DRB3_1101	LAALALYGD	1.06048	EIKERLEFDRKT	TpMuguga_02g00758	hypothetical protein	552	567
AYEHKIGRVGNVMVQTFVPYSAFE	57.09	24	2123TP_DR	1	BoLA-DRB3_1501	VGNVMVQTF	54.0448	DPGAYEAFEITS	TpMuguga_02g00758	hypothetical protein	511	534
ERLAALALYGDYGEFDRKT	88.81	19	2123TP_DR	1	BoLA-DRB3_1101	LAALALYGD	4.94123	EIKERLRKTKED	TpMuguga_02g00758	hypothetical protein	552	570
YGDYGEFDRKTK	45.23	12	2123TP_DR	1	BoLA-DRB3_1501	YGEFDRKTK	94.0961	LALYGDKTKEDS	TpMuguga_02g00758	hypothetical protein	560	571
YGDYGEFDRKT	54.52	11	2123TP_DR	1	BoLA-DRB3_1501	YGDYGEFDR	99.989	LALYGDRKTKED	TpMuguga_02g00758	hypothetical protein	560	570
VDPGAYEHKIGRVG	37.43	14	2123TP_DR	0	BoLA-DRB3_1501	AYEHKIGRV	16.9208	GVKVDPRVGNVM	TpMuguga_02g00758	hypothetical protein	507	520
YGDYGEFDRKTKEDSK	32.97	16	2123TP_DR	1	BoLA-DRB3_1501	YGEFDRKTK	59.5593	LALYGDDSKNLV	TpMuguga_02g00758	hypothetical protein	560	575
KASYTVSSDPRLYK	38.49	14	2824TP_DR	1	BoLA-DRB3_1601	YTVSSDPRL	0.000298834	NFIKASLYKLVL	TpMuguga_02g00758	hypothetical protein	322	335
GAYEHKIGRVGNVMVQTFVPYSAFE	39.38	25	2824TP_DR	1	BoLA-DRB3_1601	IGRVGNVMV	32.8644	VDPGAYAFEITS	TpMuguga_02g00758	hypothetical protein	510	534
EIKERLAALALYGDYGEFDRKTK	80.96	23	2824TP_DR	2	BoLA-DRB3_1601	LAALALYGD	43.2035	WTNEIKKTKEDS	TpMuguga_02g00758	hypothetical protein	549	571
EIKERLAALALYGDYGEFDRKT	89.16	22	2824TP_DR	2	BoLA-DRB3_1601	LALYGDYGE	47.2022	WTNEIKRKTKED	TpMuguga_02g00758	hypothetical protein	549	570
WTNEIKERLAALALYGDYGEFDRKT	69.94	25	2824TP_DR	2	BoLA-DRB3_1601	LAALALYGD	54.8251	RVLWTNRKTKED	TpMuguga_02g00758	hypothetical protein	546	570
TNEIKERLAALALYGDYGEFDRKT	80.68	24	2824TP_DR	1	BoLA-DRB3_1601	LAALALYGD	57.8167	VLWTNERKTKED	TpMuguga_02g00758	hypothetical protein	547	570
AYEHKIGRVGNVMVQTFVPYSAFE	77.2	24	2824TP_DR	2	BoLA-DRB3_1601	IGRVGNVMV	75.1313	DPGAYEAFEITS	TpMuguga_02g00758	hypothetical protein	511	534
YGDYGEFDRKTK	52.9	12	2824TP_DR	1	BoLA-DRB3_1601	DYGEFDRKT	91.9089	LALYGDKTKEDS	TpMuguga_02g00758	hypothetical protein	560	571
EIKERLAALAL	36.76	11	2824TP_DR	2	BoLA-DRB3_1601	IKERLAALA	99.9422	WTNEIKLALYGD	TpMuguga_02g00758	hypothetical protein	549	559
YGDYGEFDRKT	51.94	11	2824TP_DR	1	BoLA-DRB3_1601	DYGEFDRKT	99.9574	LALYGDRKTKED	TpMuguga_02g00758	hypothetical protein	560	570
VDPGAYEHKIGRVG	49.04	14	2824TP_DR	1	BoLA-DRB3_1601	AYEHKIGRV	29.1113	GVKVDPRVGNVM	TpMuguga_02g00758	hypothetical protein	507	520
ERLAALALYGDYGEFDR	69.6	17	2824TP_DR	1	BoLA-DRB3_1601	LALYGDYGE	41.7728	EIKERLFDRKTK	TpMuguga_02g00758	hypothetical protein	552	568
YGDYGEFDRKTKE	27.12	13	2824TP_DR	0	BoLA-DRB3_1601	YGEFDRKTK	42.6119	LALYGDTKEDSK	TpMuguga_02g00758	hypothetical protein	560	572
ERLAALALYGDYGEFDRK	70.66	18	2824TP_DR	1	BoLA-DRB3_1601	LALYGDYGE	58.8826	EIKERLDRKTKE	TpMuguga_02g00758	hypothetical protein	552	569
ERLAALALYGDYGEFDRKT	84.73	19	2824TP_DR	2	BoLA-DRB3_1601	LALYGDYGE	59.4794	EIKERLRKTKED	TpMuguga_02g00758	hypothetical protein	552	570
EIKERLAALALYGDYGEFDRK	74.38	21	2824TP_DR	1	BoLA-DRB3_1601	LAALALYGD	60.5796	WTNEIKDRKTKE	TpMuguga_02g00758	hypothetical protein	549	569
EIKERLAALALYGDYGEFDR	78.36	20	2824TP_DR	1	BoLA-DRB3_1601	LALYGDYGE	75.5926	WTNEIKFDRKTK	TpMuguga_02g00758	hypothetical protein	549	568
EIKERLAALALYGDYGEF	35.97	18	2824TP_DR	1	BoLA-DRB3_1601	LAALALYGD	78.5106	WTNEIKGEFDRK	TpMuguga_02g00758	hypothetical protein	549	566
EIKERLAALALYGDYGEFD	68.2	19	2824TP_DR	2	BoLA-DRB3_1601	LAALALYGD	79.5166	WTNEIKEFDRKT	TpMuguga_02g00758	hypothetical protein	549	567
IKERLAALALYGDYGEFD	56.04	18	2824TP_DR	1	BoLA-DRB3_1601	LAALALYGD	92.7096	TNEIKEEFDRKT	TpMuguga_02g00758	hypothetical protein	550	567
ERLAALALYGDYGEFD	77.61	16	2824TP_DR	2	BoLA-DRB3_1601	LALYGDYGE	93.7006	EIKERLEFDRKT	TpMuguga_02g00758	hypothetical protein	552	567
ERLAALALYGDYGEFDRKTKE	55.37	21	2824TP_DR	0	BoLA-DRB3_1601	LALYGDYGE	95.2005	EIKERLTKEDSK	TpMuguga_02g00758	hypothetical protein	552	572
TNEIKERLAALALYGDYGEFD	31.33	21	2824TP_DR	0	BoLA-DRB3_1601	LAALALYGD	96.8143	VLWTNEEFDRKT	TpMuguga_02g00758	hypothetical protein	547	567
ERLAALALYGDYGEFDRKTK	66.22	20	2824TP_DR	1	BoLA-DRB3_1601	LALYGDYGE	97.6786	EIKERLKTKEDS	TpMuguga_02g00758	hypothetical protein	552	571
NEIKERLAALALYGDYGEFD	24.37	20	2824TP_DR	0	BoLA-DRB3_1601	LAALALYGD	98.9535	LWTNEIEFDRKT	TpMuguga_02g00758	hypothetical protein	548	567
EIKERLAALALYGDYGEFDR	74.06	20	495TP_DR	1	BoLA-DRB3_1101	LAALALYGD	0.661407	WTNEIKFDRKTK	TpMuguga_02g00758	hypothetical protein	549	568
ERLAALALYGDYGEFDR	64.52	17	495TP_DR	1	BoLA-DRB3_1101	LAALALYGD	0.770579	EIKERLFDRKTK	TpMuguga_02g00758	hypothetical protein	552	568
EIKERLAALALYGDYGEFD	59.39	19	495TP_DR	2	BoLA-DRB3_1101	LAALALYGD	0.851879	WTNEIKEFDRKT	TpMuguga_02g00758	hypothetical protein	549	567
ERLAALALYGDYGEFD	71.57	16	495TP_DR	2	BoLA-DRB3_1101	LAALALYGD	1.28333	EIKERLEFDRKT	TpMuguga_02g00758	hypothetical protein	552	567
ERLAALALYGDYGEFDRK	51.57	18	495TP_DR	1	BoLA-DRB3_1101	LAALALYGD	1.61233	EIKERLDRKTKE	TpMuguga_02g00758	hypothetical protein	552	569
IKERLAALALYGDYGEFD	26.26	18	495TP_DR	1	BoLA-DRB3_1101	LAALALYGD	1.63793	TNEIKEEFDRKT	TpMuguga_02g00758	hypothetical protein	550	567
ERLAALALYGDYGEFDRKT	67.52	19	495TP_DR	2	BoLA-DRB3_1101	LAALALYGD	5.42765	EIKERLRKTKED	TpMuguga_02g00758	hypothetical protein	552	570
ERLAALALYGDYGEFDRKTK	59.01	20	495TP_DR	1	BoLA-DRB3_1101	LAALALYGD	13.0785	EIKERLKTKEDS	TpMuguga_02g00758	hypothetical protein	552	571
EIKERLAALALYGDYGEFDRKTKE	73.11	24	495TP_DR	1	BoLA-DRB3_1101	LAALALYGD	0.694441	WTNEIKTKEDSK	TpMuguga_02g00758	hypothetical protein	549	572
EIKERLAALALYGDYGEFDRKT	75.21	22	495TP_DR	2	BoLA-DRB3_1101	LAALALYGD	1.28235	WTNEIKRKTKED	TpMuguga_02g00758	hypothetical protein	549	570
EIKERLAALALYGDYGEFDRKTK	62.89	23	495TP_DR	2	BoLA-DRB3_1101	LAALALYGD	1.30382	WTNEIKKTKEDS	TpMuguga_02g00758	hypothetical protein	549	571
RVGNVMVQTFVPYSAFEIT	62.27	19	5072TP_DR	1	BoLA-DRB3_1001	FVPYSAFEI	0.664855	KIGRVGEITSVI	TpMuguga_02g00758	hypothetical protein	518	536
YGDYGEFDRKTKEDSK	69.34	16	5072TP_DR	2	BoLA-DRB3_1001	YGEFDRKTK	5.46297	LALYGDDSKNLV	TpMuguga_02g00758	hypothetical protein	560	575
YGDYGEFDRKTKEDSKN	57.98	17	5072TP_DR	2	BoLA-DRB3_1001	YGEFDRKTK	5.87104	LALYGDSKNLVE	TpMuguga_02g00758	hypothetical protein	560	576
DYGEFDRKTKEDSK	54	14	5072TP_DR	2	BoLA-DRB3_1001	YGEFDRKTK	6.38987	LYGDYGDSKNLV	TpMuguga_02g00758	hypothetical protein	562	575
GDYGEFDRKTKEDSK	48.56	15	5072TP_DR	1	BoLA-DRB3_1001	YGEFDRKTK	6.45268	ALYGDYDSKNLV	TpMuguga_02g00758	hypothetical protein	561	575
DYGEFDRKTKEDSKN	31.87	15	5072TP_DR	1	BoLA-DRB3_1001	YGEFDRKTK	8.25398	LYGDYGSKNLVE	TpMuguga_02g00758	hypothetical protein	562	576
EIKERLAALALYGDYGEFDRK	71.12	21	5072TP_DR	1	BoLA-DRB3_1001	LAALALYGD	15.8997	WTNEIKDRKTKE	TpMuguga_02g00758	hypothetical protein	549	569
EIKERLAALALYGDYGEFD	91.27	19	5072TP_DR	4	BoLA-DRB3_1001	LAALALYGD	15.9254	WTNEIKEFDRKT	TpMuguga_02g00758	hypothetical protein	549	567
EIKERLAALALYGDYGEFDR	88.76	20	5072TP_DR	2	BoLA-DRB3_1001	LAALALYGD	16.2403	WTNEIKFDRKTK	TpMuguga_02g00758	hypothetical protein	549	568
IKERLAALALYGDYGEFD	53.74	18	5072TP_DR	1	BoLA-DRB3_1001	LAALALYGD	26.1739	TNEIKEEFDRKT	TpMuguga_02g00758	hypothetical protein	550	567
ERLAALALYGDYGEFDR	77.54	17	5072TP_DR	1	BoLA-DRB3_1001	LAALALYGD	27.9196	EIKERLFDRKTK	TpMuguga_02g00758	hypothetical protein	552	568
EIKERLAALALYGDYGEFDRKTKE	87.07	24	5072TP_DR	2	BoLA-DRB3_1001	LAALALYGD	11.9211	WTNEIKTKEDSK	TpMuguga_02g00758	hypothetical protein	549	572
EIKERLAALALYGDYGEFDRKTK	93.51	23	5072TP_DR	2	BoLA-DRB3_1001	LAALALYGD	14.9666	WTNEIKKTKEDS	TpMuguga_02g00758	hypothetical protein	549	571
ERLAALALYGDYGEFDRK	56.29	18	5072TP_DR	0	BoLA-DRB3_1001	LAALALYGD	30.6258	EIKERLDRKTKE	TpMuguga_02g00758	hypothetical protein	552	569
EIKERLAALALYGDYGEFDRKT	96.45	22	5072TP_DR	3	BoLA-DRB3_1001	LAALALYGD	17.3825	WTNEIKRKTKED	TpMuguga_02g00758	hypothetical protein	549	570
TNEIKERLAALALYGDYGEFDRKT	107.85	24	5072TP_DR	2	BoLA-DRB3_1001	LAALALYGD	19.3273	VLWTNERKTKED	TpMuguga_02g00758	hypothetical protein	547	570
YGDYGEFDRKTK	57.68	12	5072TP_DR	2	BoLA-DRB3_1001	YGEFDRKTK	21.6058	LALYGDKTKEDS	TpMuguga_02g00758	hypothetical protein	560	571
ERLAALALYGDYGEFD	82.39	16	5072TP_DR	2	BoLA-DRB3_1001	LAALALYGD	31.1188	EIKERLEFDRKT	TpMuguga_02g00758	hypothetical protein	552	567
ERLAALALYGDYGEFDRKTKEDSK	80.45	24	5072TP_DR	1	BoLA-DRB3_1001	YGEFDRKTK	23.3943	EIKERLDSKNLV	TpMuguga_02g00758	hypothetical protein	552	575
WTNEIKERLAALALYGDYGEFDRKT	93.76	25	5072TP_DR	2	BoLA-DRB3_1001	LAALALYGD	26.1361	RVLWTNRKTKED	TpMuguga_02g00758	hypothetical protein	546	570
GDYGEFDRKTK	27.06	11	5072TP_DR	1	BoLA-DRB3_1001	YGEFDRKTK	27.6176	ALYGDYKTKEDS	TpMuguga_02g00758	hypothetical protein	561	571
PGAYEHKIGRVG	38.75	12	5072TP_DR	0	BoLA-DRB3_1001	AYEHKIGRV	32.847	KVDPGARVGNVM	TpMuguga_02g00758	hypothetical protein	509	520
NEIKERLAALALYGDYGEFDRKT	91.94	23	5072TP_DR	1	BoLA-DRB3_1001	LAALALYGD	34.055	LWTNEIRKTKED	TpMuguga_02g00758	hypothetical protein	548	570
WTNEIKERLAALALYGDYGEFD	39.39	22	5072TP_DR	1	BoLA-DRB3_1001	LAALALYGD	36.9705	RVLWTNEFDRKT	TpMuguga_02g00758	hypothetical protein	546	567
VKIYEGLENPDN	49.47	12	5072TP_DR	0	BoLA-DRB3_1001	YEGLENPDN	41.5542	EEFVKIPDNAAA	TpMuguga_02g00758	hypothetical protein	629	640
DPGAYEHKIGRVGNVMVQTFVPYSA	64.68	25	5072TP_DR	1	BoLA-DRB3_1001	AYEHKIGRV	52.7864	VKVDPGYSAFEI	TpMuguga_02g00758	hypothetical protein	508	532
AYEHKIGRVGNVMVQTFVPYSAFE	75.24	24	5072TP_DR	2	BoLA-DRB3_1001	IGRVGNVMV	78.9195	DPGAYEAFEITS	TpMuguga_02g00758	hypothetical protein	511	534
GAYEHKIGRVGNVMVQTFVPYSAFE	46.59	25	5072TP_DR	0	BoLA-DRB3_1001	IGRVGNVMV	93.9351	VDPGAYAFEITS	TpMuguga_02g00758	hypothetical protein	510	534
NEIKERLAALALYGDYGEFD	66.18	20	5072TP_DR	1	BoLA-DRB3_1001	LAALALYGD	42.4788	LWTNEIEFDRKT	TpMuguga_02g00758	hypothetical protein	548	567
ERLAALALYGDYGEFDRKTKE	71.14	21	5072TP_DR	1	BoLA-DRB3_1001	YGEFDRKTK	42.996	EIKERLTKEDSK	TpMuguga_02g00758	hypothetical protein	552	572
EFDRKTKEDSK	23.76	11	5072TP_DR	1	BoLA-DRB3_1001	FDRKTKEDS	99.1294	DYGEFDDSKNLV	TpMuguga_02g00758	hypothetical protein	565	575
VDPGAYEHKIG	36.67	11	5072TP_DR	2	BoLA-DRB3_1001	PGAYEHKIG	99.656	GVKVDPKIGRVG	TpMuguga_02g00758	hypothetical protein	507	517
YGDYGEFDRKT	65.61	11	5072TP_DR	2	BoLA-DRB3_1001	DYGEFDRKT	99.9817	LALYGDRKTKED	TpMuguga_02g00758	hypothetical protein	560	570
EIKERLAALAL	44.74	11	5072TP_DR	2	BoLA-DRB3_1001	KERLAALAL	99.982	WTNEIKLALYGD	TpMuguga_02g00758	hypothetical protein	549	559
GDYGEFDRKT	54.46	10	5072TP_DR	1	BoLA-DRB3_1001	DYGEFDRKT	99.9992	ALYGDYRKTKED	TpMuguga_02g00758	hypothetical protein	561	570
GEFDRKT	31.68	7	5072TP_DR	1	0	0	100	GDYGEFRKTKED	TpMuguga_02g00758	hypothetical protein	564	570
DYGEFDRKT	52.51	9	5072TP_DR	1	BoLA-DRB3_1001	DYGEFDRKT	100	LYGDYGRKTKED	TpMuguga_02g00758	hypothetical protein	562	570
TNEIKERLAALALYGDYGEFD	69.42	21	5072TP_DR	1	BoLA-DRB3_1001	LAALALYGD	62.5396	VLWTNEEFDRKT	TpMuguga_02g00758	hypothetical protein	547	567
ERLAALALYGDYGEFDRKT	84.43	19	5072TP_DR	2	BoLA-DRB3_1001	LAALALYGD	87.362	EIKERLRKTKED	TpMuguga_02g00758	hypothetical protein	552	570
IKERLAALALYGDYGEFDRKT	76.84	21	5072TP_DR	1	BoLA-DRB3_1001	LAALALYGD	92.9473	TNEIKERKTKED	TpMuguga_02g00758	hypothetical protein	550	570
WTNEIKERLAALAL	22.65	14	5072TP_DR	1	BoLA-DRB3_1001	IKERLAALA	93.5725	RVLWTNLALYGD	TpMuguga_02g00758	hypothetical protein	546	559
TNEIKERLAALAL	34.17	13	5072TP_DR	1	BoLA-DRB3_1001	IKERLAALA	96.6205	VLWTNELALYGD	TpMuguga_02g00758	hypothetical protein	547	559
KTHTHLDLGVKVD	54.46	13	5072TP_DR	1	BoLA-DRB3_1001	HTHLDLGVK	97.8757	QLIKTHKVDPGA	TpMuguga_02g00758	hypothetical protein	496	508
ERLAALALYGDYGEFDRKTK	69.09	20	5072TP_DR	1	BoLA-DRB3_1001	LAALALYGD	97.8828	EIKERLKTKEDS	TpMuguga_02g00758	hypothetical protein	552	571
EIKERLAALALYG	29.46	13	5072TP_DR	0	BoLA-DRB3_1001	ERLAALALY	98.7528	WTNEIKLYGDYG	TpMuguga_02g00758	hypothetical protein	549	561
VQVKEEEFVKIYEGLENPDN	43.76	20	5350TP_DR	0	BoLA-DRB3_1201	VKIYEGLEN	6.85879	DVWVQVPDNAAA	TpMuguga_02g00758	hypothetical protein	621	640
FVKIYEGLENPDN	69.28	13	5350TP_DR	1	BoLA-DRB3_1201	VKIYEGLEN	7.78525	EEEFVKPDNAAA	TpMuguga_02g00758	hypothetical protein	628	640
ERLAALALYGDYGEFDR	69.55	17	5350TP_DR	1	BoLA-DRB3_1201	LALYGDYGE	14.1716	EIKERLFDRKTK	TpMuguga_02g00758	hypothetical protein	552	568
ERLAALALYGDYGEFD	83.93	16	5350TP_DR	1	BoLA-DRB3_1201	LALYGDYGE	22.5553	EIKERLEFDRKT	TpMuguga_02g00758	hypothetical protein	552	567
VDPGAYEHKIGRVG	44.95	14	5350TP_DR	1	BoLA-DRB3_1201	AYEHKIGRV	25.105	GVKVDPRVGNVM	TpMuguga_02g00758	hypothetical protein	507	520
ERLAALALYGDYGEFDRKT	86.46	19	5350TP_DR	1	BoLA-DRB3_1201	LALYGDYGE	28.3443	EIKERLRKTKED	TpMuguga_02g00758	hypothetical protein	552	570
EIKERLAALALYGDYGEFDR	87.96	20	5350TP_DR	1	BoLA-DRB3_1201	LALYGDYGE	33.3417	WTNEIKFDRKTK	TpMuguga_02g00758	hypothetical protein	549	568
EIKERLAALALYGDYGEFD	70.72	19	5350TP_DR	2	BoLA-DRB3_1201	LALYGDYGE	37.322	WTNEIKEFDRKT	TpMuguga_02g00758	hypothetical protein	549	567
YGDYGEFDRKTKEDSKN	50.7	17	5350TP_DR	1	BoLA-DRB3_1201	YGEFDRKTK	39.2274	LALYGDSKNLVE	TpMuguga_02g00758	hypothetical protein	560	576
YGDYGEFDRKTKEDSK	67.58	16	5350TP_DR	2	BoLA-DRB3_1201	YGEFDRKTK	41.7426	LALYGDDSKNLV	TpMuguga_02g00758	hypothetical protein	560	575
EIKERLAALALYGDYGEFDRKTKE	39.27	24	5350TP_DR	1	BoLA-DRB3_1201	LALYGDYGE	17.568	WTNEIKTKEDSK	TpMuguga_02g00758	hypothetical protein	549	572
VKIYEGLENPDN	56.84	12	5350TP_DR	1	BoLA-DRB3_1201	YEGLENPDN	18.6052	EEFVKIPDNAAA	TpMuguga_02g00758	hypothetical protein	629	640
EIKERLAALALYGDYGEFDRKT	100.45	22	5350TP_DR	2	BoLA-DRB3_1201	LALYGDYGE	23.3352	WTNEIKRKTKED	TpMuguga_02g00758	hypothetical protein	549	570
EIKERLAALALYGDYGEFDRKTK	86.5	23	5350TP_DR	2	BoLA-DRB3_1201	LALYGDYGE	29.6889	WTNEIKKTKEDS	TpMuguga_02g00758	hypothetical protein	549	571
TNEIKERLAALALYGDYGEFDRKT	105.54	24	5350TP_DR	2	BoLA-DRB3_1201	LALYGDYGE	30.8479	VLWTNERKTKED	TpMuguga_02g00758	hypothetical protein	547	570
WTNEIKERLAALALYGDYGEFDRKT	79.25	25	5350TP_DR	2	BoLA-DRB3_1201	LALYGDYGE	46.9306	RVLWTNRKTKED	TpMuguga_02g00758	hypothetical protein	546	570
DPGAYEHKIGRVGNVMVQTFVPYSA	44.53	25	5350TP_DR	1	BoLA-DRB3_1201	IGRVGNVMV	67.4507	VKVDPGYSAFEI	TpMuguga_02g00758	hypothetical protein	508	532
AYEHKIGRVGNVMVQTFVPYSAFE	45.31	24	5350TP_DR	1	BoLA-DRB3_1201	IGRVGNVMV	71.7388	DPGAYEAFEITS	TpMuguga_02g00758	hypothetical protein	511	534
YGDYGEFDRKTK	56.28	12	5350TP_DR	1	BoLA-DRB3_1201	YGEFDRKTK	83.9581	LALYGDKTKEDS	TpMuguga_02g00758	hypothetical protein	560	571
EIKERLAALAL	21.63	11	5350TP_DR	1	BoLA-DRB3_1201	KERLAALAL	99.8937	WTNEIKLALYGD	TpMuguga_02g00758	hypothetical protein	549	559
YGDYGEFDRKT	58.85	11	5350TP_DR	2	BoLA-DRB3_1201	DYGEFDRKT	99.9893	LALYGDRKTKED	TpMuguga_02g00758	hypothetical protein	560	570
TNEIKERLAALAL	33.62	13	5350TP_DR	1	BoLA-DRB3_1201	IKERLAALA	99.4081	VLWTNELALYGD	TpMuguga_02g00758	hypothetical protein	547	559
EIKERLAALALYGDYGEFD	58.29	19	641TP_DR	1	BoLA-DRB3_2002	LAALALYGD	13.2003	WTNEIKEFDRKT	TpMuguga_02g00758	hypothetical protein	549	567
ERLAALALYGDYGEFD	77.84	16	641TP_DR	1	BoLA-DRB3_2002	LAALALYGD	14.7726	EIKERLEFDRKT	TpMuguga_02g00758	hypothetical protein	552	567
EIKERLAALALYGDYGEFDRKT	91.09	22	641TP_DR	1	BoLA-DRB3_2002	LAALALYGD	18.4433	WTNEIKRKTKED	TpMuguga_02g00758	hypothetical protein	549	570
GVFTSWLLHP	42.46	10	2123TP_DR	1	BoLA-DRB3_1501	VFTSWLLHP	99.9998	FTFGVFLHPAAA	TpMuguga_02g02655	hypothetical protein	109	118
TSWLLHP	34.76	7	2123TP_DR	1	0	0	100	GVFTSWLHPAAA	TpMuguga_02g02655	hypothetical protein	112	118
GVFTSWLLHP	42.49	10	5072TP_DR	1	BoLA-DRB3_1001	VFTSWLLHP	100	FTFGVFLHPAAA	TpMuguga_02g02655	hypothetical protein	109	118
GVFTSWLLHP	44.99	10	5350TP_DR	1	BoLA-DRB3_1201	VFTSWLLHP	100	FTFGVFLHPAAA	TpMuguga_02g02655	hypothetical protein	109	118
TSWLLHP	34.86	7	5350TP_DR	1	0	0	100	GVFTSWLHPAAA	TpMuguga_02g02655	hypothetical protein	112	118
GVFTSWLLHP	40.54	10	641TP_DR	1	BoLA-DRB3_2002	VFTSWLLHP	99.9997	FTFGVFLHPAAA	TpMuguga_02g02655	hypothetical protein	109	118
RDSKKIDSHMY	54.08	11	495TP_DR	2	BoLA-DRB3_1001	DSKKIDSHM	99.9991	RKLRDSHMYHNF	TpMuguga_03g00163	ribosomal protein L19-1 60S	109	119
HAQKNAWVKQKAENELVEAL	36.15	20	495TP_DR	1	BoLA-DRB3_1001	KNAWVKQKA	92.0131	EAIHAQEALRAK	TpMuguga_03g00163	ribosomal protein L19-1 60S	142	161
HSSDKSSVLQSD	52.06	12	5350TP_DR	1	BoLA-DRB3_1201	DKSSVLQSD	99.9851	FLEHSSQSDWDE	TpMuguga_03g00175	putative integral membrane protein	70	81
NKVNNNNTFNRVNN	56.57	14	2123TP_DR	2	BoLA-DRB3_1501	VNNNNTFNR	64.9399	NTLNKVVNNNRA	TpMuguga_03g00180	Ankyrin repeats (3 copies) family protein	706	719
NKVNNNNTFNRVNN	50.23	14	5350TP_DR	1	BoLA-DRB3_1201	VNNNNTFNR	48.0388	NTLNKVVNNNRA	TpMuguga_03g00180	Ankyrin repeats (3 copies) family protein	706	719
LVVPKSGDKSN	39.34	11	2123TP_DR	2	BoLA-DRB3_1501	VVPKSGDKS	99.9939	EDLLVVKSNAAA	TpMuguga_03g00186	Stomatin-like protein 2 mitochondrial	343	353
LVVPKSGDKSN	39.06	11	2824TP_DR	1	BoLA-DRB3_1601	VVPKSGDKS	99.9744	EDLLVVKSNAAA	TpMuguga_03g00186	Stomatin-like protein 2 mitochondrial	343	353
LVVPKSGDKSN	41.18	11	5350TP_DR	1	BoLA-DRB3_1201	VVPKSGDKS	99.9872	EDLLVVKSNAAA	TpMuguga_03g00186	Stomatin-like protein 2 mitochondrial	343	353
LNLKQTNYVNGVPQSPEFPKEFK	45.63	23	2824TP_DR	0	BoLA-DRB3_1601	NYVNGVPQS	78.339	RYKLNLEFKAAA	TpMuguga_03g00278	Mitochondrial ATP synthase epsilon chain family protein	38	60
KQTNYVNGVPQSPEFPKEFK	58.38	20	2824TP_DR	1	BoLA-DRB3_1601	VNGVPQSPE	99.745	LNLKQTEFKAAA	TpMuguga_03g00278	Mitochondrial ATP synthase epsilon chain family protein	41	60
RAKHIYVV	34.42	8	5350TP_DR	0	0	0	100	LHLRAKYVVPVE	TpMuguga_03g00292	RNA recognition motif of the spliceosomal PrP8	2509	2516
SVKATIDRLNK	53.47	11	2123TP_DR	1	BoLA-DRB3_1501	VKATIDRLN	97.6945	SASSVKLNKQKL	TpMuguga_03g00371	Ribosomal L37ae protein family	78	88
RLNKQKLETA	40.06	10	2123TP_DR	1	BoLA-DRB3_1501	LNKQKLETA	99.554	TIDRLNETAAAA	TpMuguga_03g00371	Ribosomal L37ae protein family	85	94
VTSSASSVKATIDRLNK	45.13	17	2123TP_DR	2	BoLA-DRB3_1101	VKATIDRLN	73.0266	WSLVTSLNKQKL	TpMuguga_03g00371	Ribosomal L37ae protein family	72	88
SSASSVKATIDRLNKQKLETA	61.12	21	2824TP_DR	1	BoLA-DRB3_1601	VKATIDRLN	41.3606	LVTSSAETAAAA	TpMuguga_03g00371	Ribosomal L37ae protein family	74	94
RLNKQKLETA	47.07	10	5072TP_DR	2	BoLA-DRB3_1001	LNKQKLETA	99.9994	TIDRLNETAAAA	TpMuguga_03g00371	Ribosomal L37ae protein family	85	94
RLNKQKLETA	42.95	10	5350TP_DR	2	BoLA-DRB3_1201	LNKQKLETA	99.9479	TIDRLNETAAAA	TpMuguga_03g00371	Ribosomal L37ae protein family	85	94
RLNKQKLETA	44.61	10	641TP_DR	1	BoLA-DRB3_2002	LNKQKLETA	99.9732	TIDRLNETAAAA	TpMuguga_03g00371	Ribosomal L37ae protein family	85	94
TNDKTGFYHIKL	43.66	12	495TP_DR	1	BoLA-DRB3_1001	KTGFYHIKL	51.207	LFATNDIKLAAA	TpMuguga_03g00388	hypothetical protein	210	221
KPELKQHESELDYEYVNEKEF	20.87	21	495TP_DR	0	BoLA-DRB3_1101	LKQHESELD	83.4328	EESKPEKEFFKE	TpMuguga_03g00388	hypothetical protein	87	107
QPKLAKVNKVLG	35.36	12	2123TP_DR	2	BoLA-DRB3_1501	LAKVNKVLG	24.3211	AMEQPKVLGRTG	TpMuguga_03g00428	ribosomal protein S28-B 40S	3	14
EQPKLAKVNKVLG	61.38	13	2123TP_DR	2	BoLA-DRB3_1501	PKLAKVNKV	4.02187	AAMEQPVLGRTG	TpMuguga_03g00428	ribosomal protein S28-B 40S	2	14
MEQPKLAKVNKV	67.03	12	2123TP_DR	2	BoLA-DRB3_1501	PKLAKVNKV	62.1036	AAAMEQNKVLGR	TpMuguga_03g00428	ribosomal protein S28-B 40S	1	12
EQPKLAKVNK	52.99	10	2123TP_DR	2	BoLA-DRB3_1501	QPKLAKVNK	99.9828	AAMEQPVNKVLG	TpMuguga_03g00428	ribosomal protein S28-B 40S	2	11
MEQPKLAKVNK	64.75	11	2123TP_DR	2	BoLA-DRB3_1501	QPKLAKVNK	99.9892	AAAMEQVNKVLG	TpMuguga_03g00428	ribosomal protein S28-B 40S	1	11
KLAKVNKVLG	46.85	10	2123TP_DR	3	BoLA-DRB3_1501	LAKVNKVLG	99.9972	EQPKLAVLGRTG	TpMuguga_03g00428	ribosomal protein S28-B 40S	5	14
MEQPKLAKVNKVLG	73.02	14	2123TP_DR	5	BoLA-DRB3_1501	PKLAKVNKV	12.1552	AAAMEQVLGRTG	TpMuguga_03g00428	ribosomal protein S28-B 40S	1	14
QPKLAKVNKVLG	32.67	12	2824TP_DR	1	BoLA-DRB3_1601	PKLAKVNKV	25.6261	AMEQPKVLGRTG	TpMuguga_03g00428	ribosomal protein S28-B 40S	3	14
EQPKLAKVNKVLG	55.54	13	2824TP_DR	2	BoLA-DRB3_1601	PKLAKVNKV	12.9411	AAMEQPVLGRTG	TpMuguga_03g00428	ribosomal protein S28-B 40S	2	14
KLAKVNKVLG	44.46	10	2824TP_DR	2	BoLA-DRB3_1601	LAKVNKVLG	99.992	EQPKLAVLGRTG	TpMuguga_03g00428	ribosomal protein S28-B 40S	5	14
MEQPKLAKVNK	58.61	11	2824TP_DR	2	BoLA-DRB3_1601	MEQPKLAKV	99.9975	AAAMEQVNKVLG	TpMuguga_03g00428	ribosomal protein S28-B 40S	1	11
EQPKLAKVNK	49.45	10	2824TP_DR	2	BoLA-DRB3_1601	EQPKLAKVN	99.9998	AAMEQPVNKVLG	TpMuguga_03g00428	ribosomal protein S28-B 40S	2	11
MEQPKLAKVNKVLG	69.95	14	2824TP_DR	3	BoLA-DRB3_1601	PKLAKVNKV	21.2276	AAAMEQVLGRTG	TpMuguga_03g00428	ribosomal protein S28-B 40S	1	14
EQPKLAKVNKVLG	50.54	13	495TP_DR	2	BoLA-DRB3_1101	PKLAKVNKV	8.0772	AAMEQPVLGRTG	TpMuguga_03g00428	ribosomal protein S28-B 40S	2	14
QPKLAKVNKVLG	37.09	12	495TP_DR	1	BoLA-DRB3_1001	PKLAKVNKV	23.2828	AMEQPKVLGRTG	TpMuguga_03g00428	ribosomal protein S28-B 40S	3	14
MEQPKLAKVNKVLG	62.35	14	495TP_DR	5	BoLA-DRB3_1101	PKLAKVNKV	24.0427	AAAMEQVLGRTG	TpMuguga_03g00428	ribosomal protein S28-B 40S	1	14
KLAKVNKVLG	38.72	10	495TP_DR	2	BoLA-DRB3_1001	LAKVNKVLG	99.9686	EQPKLAVLGRTG	TpMuguga_03g00428	ribosomal protein S28-B 40S	5	14
EQPKLAKVNK	41.38	10	495TP_DR	1	BoLA-DRB3_1001	EQPKLAKVN	100	AAMEQPVNKVLG	TpMuguga_03g00428	ribosomal protein S28-B 40S	2	11
EQPKLAKVNKVLG	61.06	13	5072TP_DR	1	BoLA-DRB3_1001	LAKVNKVLG	10.3286	AAMEQPVLGRTG	TpMuguga_03g00428	ribosomal protein S28-B 40S	2	14
MEQPKLAKVNKVLG	71.96	14	5072TP_DR	6	BoLA-DRB3_1001	PKLAKVNKV	24.4182	AAAMEQVLGRTG	TpMuguga_03g00428	ribosomal protein S28-B 40S	1	14
EQPKLAKVNKVL	40.84	12	5072TP_DR	1	BoLA-DRB3_1001	PKLAKVNKV	26.6058	AAMEQPKVLGRT	TpMuguga_03g00428	ribosomal protein S28-B 40S	2	13
QPKLAKVNKVLG	58.47	12	5072TP_DR	2	BoLA-DRB3_1001	PKLAKVNKV	48.9592	AMEQPKVLGRTG	TpMuguga_03g00428	ribosomal protein S28-B 40S	3	14
MEQPKLAKVNKVL	60.64	13	5072TP_DR	1	BoLA-DRB3_1001	PKLAKVNKV	40.154	AAAMEQKVLGRT	TpMuguga_03g00428	ribosomal protein S28-B 40S	1	13
EQPKLAKVNKV	49.81	11	5072TP_DR	1	BoLA-DRB3_1001	PKLAKVNKV	90.0054	AAMEQPNKVLGR	TpMuguga_03g00428	ribosomal protein S28-B 40S	2	12
MEQPKLAKVNKV	64.25	12	5072TP_DR	1	BoLA-DRB3_1001	PKLAKVNKV	99.7918	AAAMEQNKVLGR	TpMuguga_03g00428	ribosomal protein S28-B 40S	1	12
KLAKVNKVLG	42.17	10	5072TP_DR	4	BoLA-DRB3_1001	LAKVNKVLG	99.9699	EQPKLAVLGRTG	TpMuguga_03g00428	ribosomal protein S28-B 40S	5	14
MEQPKLAKVNK	64.39	11	5072TP_DR	3	BoLA-DRB3_1001	MEQPKLAKV	99.9997	AAAMEQVNKVLG	TpMuguga_03g00428	ribosomal protein S28-B 40S	1	11
EQPKLAKVNK	56.3	10	5072TP_DR	3	BoLA-DRB3_1001	EQPKLAKVN	100	AAMEQPVNKVLG	TpMuguga_03g00428	ribosomal protein S28-B 40S	2	11
QPKLAKVNK	36.96	9	5072TP_DR	2	BoLA-DRB3_1001	QPKLAKVNK	100	AMEQPKVNKVLG	TpMuguga_03g00428	ribosomal protein S28-B 40S	3	11
EQPKLAKVNKVLG	63.19	13	5350TP_DR	2	BoLA-DRB3_1201	PKLAKVNKV	9.55499	AAMEQPVLGRTG	TpMuguga_03g00428	ribosomal protein S28-B 40S	2	14
MEQPKLAKVNKVLG	69.88	14	5350TP_DR	6	BoLA-DRB3_1201	PKLAKVNKV	21.8308	AAAMEQVLGRTG	TpMuguga_03g00428	ribosomal protein S28-B 40S	1	14
MEQPKLAKVNKVL	59.34	13	5350TP_DR	2	BoLA-DRB3_1201	PKLAKVNKV	33.0422	AAAMEQKVLGRT	TpMuguga_03g00428	ribosomal protein S28-B 40S	1	13
QPKLAKVNKVLG	37.21	12	5350TP_DR	2	BoLA-DRB3_1201	PKLAKVNKV	49.6032	AMEQPKVLGRTG	TpMuguga_03g00428	ribosomal protein S28-B 40S	3	14
MEQPKLAKVNKV	64.4	12	5350TP_DR	2	BoLA-DRB3_1201	PKLAKVNKV	67.3736	AAAMEQNKVLGR	TpMuguga_03g00428	ribosomal protein S28-B 40S	1	12
MEQPKLAKVNK	64.7	11	5350TP_DR	1	BoLA-DRB3_1201	MEQPKLAKV	99.977	AAAMEQVNKVLG	TpMuguga_03g00428	ribosomal protein S28-B 40S	1	11
KLAKVNKVLG	43.81	10	5350TP_DR	3	BoLA-DRB3_1201	LAKVNKVLG	99.9999	EQPKLAVLGRTG	TpMuguga_03g00428	ribosomal protein S28-B 40S	5	14
EQPKLAKVNK	57.02	10	5350TP_DR	2	BoLA-DRB3_1201	QPKLAKVNK	100	AAMEQPVNKVLG	TpMuguga_03g00428	ribosomal protein S28-B 40S	2	11
KLAKVNKVL	26.88	9	5350TP_DR	1	BoLA-DRB3_1201	KLAKVNKVL	100	EQPKLAKVLGRT	TpMuguga_03g00428	ribosomal protein S28-B 40S	5	13
MEQPKLAKVNKVLG	70.87	14	641TP_DR	2	BoLA-DRB3_2002	PKLAKVNKV	26.3239	AAAMEQVLGRTG	TpMuguga_03g00428	ribosomal protein S28-B 40S	1	14
MEQPKLAKVNKV	55.22	12	641TP_DR	1	BoLA-DRB3_2002	PKLAKVNKV	56.033	AAAMEQNKVLGR	TpMuguga_03g00428	ribosomal protein S28-B 40S	1	12
MEQPKLAKVNK	53.11	11	641TP_DR	1	BoLA-DRB3_2002	QPKLAKVNK	99.9827	AAAMEQVNKVLG	TpMuguga_03g00428	ribosomal protein S28-B 40S	1	11
AVESPVEKVAKVE	66.04	13	5072TP_DR	2	BoLA-DRB3_1001	ESPVEKVAK	30.9657	RTRAVEKVEQKK	TpMuguga_03g00488	ribosomal protein L34-A 60S	114	126
ENFSVLVITPLDLVLALVDQ	22.17	20	2123TP_DR	2	BoLA-DRB3_1501	LVITPLDLV	39.8748	NNVENFVDQEYF	TpMuguga_03g00492	hypothetical protein	737	756
AVKVHGSLARAG	32.06	12	2123TP_DR	1	BoLA-DRB3_1501	VHGSLARAG	25.5903	AAMAVKRAGKVR	TpMuguga_03g00566	40S ribosomal protein S30	2	13
AVKVHGSLARA	22.75	11	2123TP_DR	1	BoLA-DRB3_1501	VKVHGSLAR	78.3539	AAMAVKARAGKV	TpMuguga_03g00566	40S ribosomal protein S30	2	12
AVKVHGSLARAGKVRN	71.24	16	2123TP_DR	4	BoLA-DRB3_1501	LARAGKVRN	21.055	AAMAVKVRNHTP	TpMuguga_03g00566	40S ribosomal protein S30	2	17
VKVHGSLARAGKVRN	32.89	15	2123TP_DR	2	BoLA-DRB3_1501	LARAGKVRN	23.8273	AMAVKVVRNHTP	TpMuguga_03g00566	40S ribosomal protein S30	3	17
AVKVHGSLARA	35.85	11	2824TP_DR	1	BoLA-DRB3_1601	VKVHGSLAR	29.7702	AAMAVKARAGKV	TpMuguga_03g00566	40S ribosomal protein S30	2	12
ASNVAGKRRGQNSQQ	30.15	15	495TP_DR	2	BoLA-DRB3_1001	VAGKRRGQN	13.4506	RRFASNSQQAAA	TpMuguga_03g00566	40S ribosomal protein S30	46	60
AVKVHGSLARAGKVRN	32.83	16	495TP_DR	2	BoLA-DRB3_1001	GSLARAGKV	13.4594	AAMAVKVRNHTP	TpMuguga_03g00566	40S ribosomal protein S30	2	17
AVKVHGSLARAG	42.51	12	495TP_DR	2	BoLA-DRB3_1001	VKVHGSLAR	8.69972	AAMAVKRAGKVR	TpMuguga_03g00566	40S ribosomal protein S30	2	13
AVKVHGSLARA	39.15	11	495TP_DR	1	BoLA-DRB3_1001	VKVHGSLAR	56.2615	AAMAVKARAGKV	TpMuguga_03g00566	40S ribosomal protein S30	2	12
SNVAGKRRGQNSQQ	30.86	14	495TP_DR	2	BoLA-DRB3_1001	VAGKRRGQN	37.5253	RFASNVSQQAAA	TpMuguga_03g00566	40S ribosomal protein S30	47	60
AVKVHGSLARAGKVRN	45.73	16	5072TP_DR	2	BoLA-DRB3_1001	GSLARAGKV	22.7505	AAMAVKVRNHTP	TpMuguga_03g00566	40S ribosomal protein S30	2	17
AVKVHGSLARAGKVRN	47.48	16	5350TP_DR	2	BoLA-DRB3_1201	GSLARAGKV	20.6548	AAMAVKVRNHTP	TpMuguga_03g00566	40S ribosomal protein S30	2	17
AVKVHGSLAR	23.5	10	5350TP_DR	1	BoLA-DRB3_1201	VKVHGSLAR	92.2705	AAMAVKLARAGK	TpMuguga_03g00566	40S ribosomal protein S30	2	11
AVKVHGSLARA	43.03	11	5350TP_DR	1	BoLA-DRB3_1201	VKVHGSLAR	99.3644	AAMAVKARAGKV	TpMuguga_03g00566	40S ribosomal protein S30	2	12
AVKVHGSLARAGKVRN	58.87	16	641TP_DR	3	BoLA-DRB3_2002	GSLARAGKV	17.7844	AAMAVKVRNHTP	TpMuguga_03g00566	40S ribosomal protein S30	2	17
SDEVEKTRPKKEPVRLYTR	45.21	19	2824TP_DR	1	BoLA-DRB3_1601	PKKEPVRLY	71.6506	AAMSDEYTRAVF	TpMuguga_03g00603	ribosomal protein L35a-3 60S	2	20
VKSKTEDKFET	30.99	11	5072TP_DR	1	BoLA-DRB3_1001	VKSKTEDKF	45.7211	TMLVKSFETAAA	TpMuguga_03g00604	Ribosomal L28e family protein	130	140
VKSKTEDKFET	34.3	11	5350TP_DR	1	BoLA-DRB3_1201	VKSKTEDKF	46.5229	TMLVKSFETAAA	TpMuguga_03g00604	Ribosomal L28e family protein	130	140
VKSKTEDKFET	34.51	11	641TP_DR	1	BoLA-DRB3_2002	VKSKTEDKF	68.3218	TMLVKSFETAAA	TpMuguga_03g00604	Ribosomal L28e family protein	130	140
VVDPRANKAKVAKAV	53.85	15	2123TP_DR	2	BoLA-DRB3_1501	ANKAKVAKA	23.9344	LVFVVDKAVSQL	TpMuguga_03g00683	60S ribosomal protein L23a	95	109
HVNTLIRPDGQKKAFVR	87.65	17	2123TP_DR	2	BoLA-DRB3_1501	IRPDGQKKA	98.6449	TPVHVNFVRLSP	TpMuguga_03g00683	60S ribosomal protein L23a	119	135
VVDPRANKAKVAKAV	21.17	15	495TP_DR	1	BoLA-DRB3_1001	ANKAKVAKA	9.41108	LVFVVDKAVSQL	TpMuguga_03g00683	60S ribosomal protein L23a	95	109
VVDPRANKAKVAKAV	55.72	15	5072TP_DR	2	BoLA-DRB3_1001	ANKAKVAKA	12.7997	LVFVVDKAVSQL	TpMuguga_03g00683	60S ribosomal protein L23a	95	109
YTKKLDKFSIVRYP	63.9	14	5350TP_DR	1	BoLA-DRB3_1201	LDKFSIVRY	8.21524	KTAYTKRYPLTT	TpMuguga_03g00683	60S ribosomal protein L23a	63	76
VVDPRANKAKVAKAV	68.41	15	5350TP_DR	2	BoLA-DRB3_1201	PRANKAKVA	18.7034	LVFVVDKAVSQL	TpMuguga_03g00683	60S ribosomal protein L23a	95	109
VFVVDPRANKAKVAKAV	55.67	17	5350TP_DR	1	BoLA-DRB3_1201	PRANKAKVA	31.3606	NTLVFVKAVSQL	TpMuguga_03g00683	60S ribosomal protein L23a	93	109
FVVDPRANKAKVAKAV	27.89	16	5350TP_DR	1	BoLA-DRB3_1201	PRANKAKVA	35.3068	TLVFVVKAVSQL	TpMuguga_03g00683	60S ribosomal protein L23a	94	109
VVDPRANKAKV	39.99	11	5350TP_DR	1	BoLA-DRB3_1201	VDPRANKAK	24.6344	LVFVVDAKVAKA	TpMuguga_03g00683	60S ribosomal protein L23a	95	105
HVNTLIRPDGQKKAFVR	72.98	17	5350TP_DR	2	BoLA-DRB3_1201	IRPDGQKKA	97.4212	TPVHVNFVRLSP	TpMuguga_03g00683	60S ribosomal protein L23a	119	135
VVDPRANKAKVAKAV	48.21	15	641TP_DR	2	BoLA-DRB3_2002	PRANKAKVA	15.4108	LVFVVDKAVSQL	TpMuguga_03g00683	60S ribosomal protein L23a	95	109
KKPKFDLTKLMESHN	31.8	15	495TP_DR	1	BoLA-DRB3_1101	FDLTKLMES	4.77515	KVLKKPSHNYSG	TpMuguga_03g00697	Ribosomal S3Ae family protein	219	233
KPKFDLTKLMES	26.58	12	495TP_DR	1	BoLA-DRB3_1101	FDLTKLMES	29.0571	VLKKPKMESHNY	TpMuguga_03g00697	Ribosomal S3Ae family protein	220	231
FDLTKLMES	24.45	9	495TP_DR	1	BoLA-DRB3_1001	FDLTKLMES	99.9966	KPKFDLMESHNY	TpMuguga_03g00697	Ribosomal S3Ae family protein	223	231
AVGKNKRVSKGKKGAKKKVID	34.92	21	5072TP_DR	1	BoLA-DRB3_1001	VSKGKKGAK	24.2001	AAMAVGVIDPFS	TpMuguga_03g00697	Ribosomal S3Ae family protein	2	22
SFNAHEHRERH	46.29	11	2824TP_DR	3	BoLA-DRB3_1601	FNAHEHRER	56.3394	KVMSFNERHAAA	TpMuguga_03g00710	Ribosomal S17	120	130
FNAHEHRERH	43.6	10	2824TP_DR	1	BoLA-DRB3_1601	FNAHEHRER	71.8869	VMSFNAERHAAA	TpMuguga_03g00710	Ribosomal S17	121	130
KVMSFNAHEHRERH	56.84	14	2824TP_DR	2	BoLA-DRB3_1601	FNAHEHRER	22.1374	PNLKVMERHAAA	TpMuguga_03g00710	Ribosomal S17	117	130
KISLPNLKVMSFNAHEHRERH	64.33	21	2824TP_DR	1	BoLA-DRB3_1601	FNAHEHRER	54.9637	NFLKISERHAAA	TpMuguga_03g00710	Ribosomal S17	110	130
ISLPNLKVMSFNAHEHRERH	51.35	20	2824TP_DR	0	BoLA-DRB3_1601	FNAHEHRER	84.7492	FLKISLERHAAA	TpMuguga_03g00710	Ribosomal S17	111	130
KVAGFITHLMR	33.67	11	495TP_DR	1	BoLA-DRB3_1001	VAGFITHLM	59.8919	MRNKVALMRRIQ	TpMuguga_03g00710	Ribosomal S17	49	59
KVMSFNAHEHRERH	67.44	14	5072TP_DR	3	BoLA-DRB3_1001	FNAHEHRER	4.50947	PNLKVMERHAAA	TpMuguga_03g00710	Ribosomal S17	117	130
KISLPNLKVMSFNAHEHRERH	70.44	21	5072TP_DR	2	BoLA-DRB3_1001	FNAHEHRER	22.5887	NFLKISERHAAA	TpMuguga_03g00710	Ribosomal S17	110	130
SFNAHEHRERH	50.69	11	5072TP_DR	1	BoLA-DRB3_1001	FNAHEHRER	11.5845	KVMSFNERHAAA	TpMuguga_03g00710	Ribosomal S17	120	130
KISLPNLKVMSFNAHEHRERH	71.86	21	5350TP_DR	1	BoLA-DRB3_1201	VMSFNAHEH	20.8984	NFLKISERHAAA	TpMuguga_03g00710	Ribosomal S17	110	130
NPDLFVKAFA	38.52	10	495TP_DR	1	BoLA-DRB3_1001	PDLFVKAFA	99.7509	KDCNPDAFAEHM	TpMuguga_03g00716	Ribosomal protein S19e	32	41
VFLQKHISKLKK	56.2	12	2123TP_DR	1	BoLA-DRB3_1501	FLQKHISKL	41.0477	EALVFLLKKAAA	TpMuguga_03g00717	40S ribosomal protein S12	131	142
LQKHISKLKK	28.32	10	2123TP_DR	1	BoLA-DRB3_1501	LQKHISKLK	91.0022	LVFLQKLKKAAA	TpMuguga_03g00717	40S ribosomal protein S12	133	142
QKHISKLKK	34.24	9	2123TP_DR	3	BoLA-DRB3_1501	QKHISKLKK	100	VFLQKHLKKAAA	TpMuguga_03g00717	40S ribosomal protein S12	134	142
VFLQKHISKLKK	55.5	12	5072TP_DR	2	BoLA-DRB3_1001	LQKHISKLK	14.7348	EALVFLLKKAAA	TpMuguga_03g00717	40S ribosomal protein S12	131	142
LQKHISKLKK	29.95	10	5072TP_DR	1	BoLA-DRB3_1001	LQKHISKLK	65.4337	LVFLQKLKKAAA	TpMuguga_03g00717	40S ribosomal protein S12	133	142
QKHISKLKK	25.06	9	5072TP_DR	1	BoLA-DRB3_1001	QKHISKLKK	99.9971	VFLQKHLKKAAA	TpMuguga_03g00717	40S ribosomal protein S12	134	142
VFLQKHISKLKK	55.36	12	5350TP_DR	3	BoLA-DRB3_1201	LQKHISKLK	35.0339	EALVFLLKKAAA	TpMuguga_03g00717	40S ribosomal protein S12	131	142
LQKHISKLKK	51.67	10	5350TP_DR	1	BoLA-DRB3_1201	LQKHISKLK	91.0993	LVFLQKLKKAAA	TpMuguga_03g00717	40S ribosomal protein S12	133	142
VFLQKHISKLKK	49.16	12	641TP_DR	1	BoLA-DRB3_2002	LQKHISKLK	29.7139	EALVFLLKKAAA	TpMuguga_03g00717	40S ribosomal protein S12	131	142
VEEQGVQILKKRTF	71.98	14	2123TP_DR	3	BoLA-DRB3_1501	VQILKKRTF	5.96364	AAMVEERTFRTF	TpMuguga_04g00050	ribosomal protein S19	2	15
VEEQGVQILKKRTF	63.82	14	2824TP_DR	2	BoLA-DRB3_1601	VQILKKRTF	86.3121	AAMVEERTFRTF	TpMuguga_04g00050	ribosomal protein S19	2	15
VEEQGVQILKKRTF	62.36	14	495TP_DR	4	BoLA-DRB3_1001	VQILKKRTF	8.69332	AAMVEERTFRTF	TpMuguga_04g00050	ribosomal protein S19	2	15
VEEQGVQILKKRTF	63.98	14	5072TP_DR	2	BoLA-DRB3_1001	VQILKKRTF	12.693	AAMVEERTFRTF	TpMuguga_04g00050	ribosomal protein S19	2	15
VEEQGVQILKKRTF	69.63	14	5350TP_DR	3	BoLA-DRB3_1201	VQILKKRTF	92.417	AAMVEERTFRTF	TpMuguga_04g00050	ribosomal protein S19	2	15
VEEQGVQILKKRTF	77.93	14	641TP_DR	3	BoLA-DRB3_2002	VQILKKRTF	30.7498	AAMVEERTFRTF	TpMuguga_04g00050	ribosomal protein S19	2	15
IRYNKKSTLSSREVQTAV	40.59	18	2123TP_DR	1	BoLA-DRB3_1501	IRYNKKSTL	99.9567	TRLIRYTAVRLL	TpMuguga_04g00071	Histone H2B	78	95
IRYNKKSTLSSREVQTA	33.22	17	2824TP_DR	1	BoLA-DRB3_1601	YNKKSTLSS	87.2388	TRLIRYQTAVRL	TpMuguga_04g00071	Histone H2B	78	94
EGTKAVTKYTTSGV	52.46	14	2824TP_DR	1	BoLA-DRB3_1601	TKAVTKYTT	99.6609	AVSEGTSGVAAA	TpMuguga_04g00071	Histone H2B	110	123
ALEATRLIRYNKKSTLSSREVQT	48.49	23	5072TP_DR	0	BoLA-DRB3_1001	IRYNKKSTL	12.9566	DRLALEVQTAVR	TpMuguga_04g00071	Histone H2B	71	93
IRYNKKSTL	42.4	9	5072TP_DR	1	BoLA-DRB3_1001	IRYNKKSTL	99.9826	TRLIRYSTLSSR	TpMuguga_04g00071	Histone H2B	78	86
ALEATRLIRYNKKSTL	22.54	16	5350TP_DR	1	BoLA-DRB3_1201	IRYNKKSTL	94.2111	DRLALESTLSSR	TpMuguga_04g00071	Histone H2B	71	86
IRYNKKSTLSSREVQTAV	48.2	18	5350TP_DR	2	BoLA-DRB3_1201	YNKKSTLSS	99.9913	TRLIRYTAVRLL	TpMuguga_04g00071	Histone H2B	78	95
VKVLNKKAKLRLQEKE	28.84	16	2824TP_DR	1	BoLA-DRB3_1601	NKKAKLRLQ	14.4398	KLGVKVEKEAAA	TpMuguga_04g00094	ribosomal protein L32 60S	117	132
GVKVLNKKAKLRLQEKE	24.24	17	2824TP_DR	1	BoLA-DRB3_1601	KVLNKKAKL	16.1424	DKLGVKEKEAAA	TpMuguga_04g00094	ribosomal protein L32 60S	116	132
KLGVKVLNKKAKLRLQEKE	37.19	19	2824TP_DR	1	BoLA-DRB3_1601	NKKAKLRLQ	22.4889	RADKLGEKEAAA	TpMuguga_04g00094	ribosomal protein L32 60S	114	132
KLGVKVLNKKAKLRLQEKE	53.2	19	5072TP_DR	2	BoLA-DRB3_1001	LNKKAKLRL	10.3195	RADKLGEKEAAA	TpMuguga_04g00094	ribosomal protein L32 60S	114	132
KLGVKVLNKKAKLRLQEKE	51.16	19	5350TP_DR	1	BoLA-DRB3_1201	KVLNKKAKL	41.8338	RADKLGEKEAAA	TpMuguga_04g00094	ribosomal protein L32 60S	114	132
DNRIHKIRL	28.1	9	2123TP_DR	1	BoLA-DRB3_1501	DNRIHKIRL	100	YDEDNRIRLTLV	TpMuguga_04g00162	ribosomal protein S10	14	22
DNRIHKIRL	30.35	9	5072TP_DR	1	BoLA-DRB3_1001	DNRIHKIRL	100	YDEDNRIRLTLV	TpMuguga_04g00162	ribosomal protein S10	14	22
ANKLNTINKLK	53.08	11	2123TP_DR	1	BoLA-DRB3_1501	NKLNTINKL	39.1788	KYAANKKLKKSK	TpMuguga_04g00237	hypothetical protein	149	159
KYAANKLNTINKLKKS	60.71	16	5350TP_DR	1	BoLA-DRB3_1201	YAANKLNTI	10.8209	KAKKYAKKSKKS	TpMuguga_04g00237	hypothetical protein	146	161
NKLNTINKLK	45.49	10	5350TP_DR	1	BoLA-DRB3_1201	NKLNTINKL	79.8226	YAANKLKLKKSK	TpMuguga_04g00237	hypothetical protein	150	159
AANKLNTINKLK	56.12	12	641TP_DR	1	BoLA-DRB3_2002	NKLNTINKL	19.3031	KKYAANKLKKSK	TpMuguga_04g00237	hypothetical protein	148	159
GITAVHVKLRATGGTRS	35.42	17	495TP_DR	1	BoLA-DRB3_1001	ITAVHVKLR	20.3673	KELGITTRSKTP	TpMuguga_04g00277	40S ribosomal protein S14-2	89	105
GITAVHVKLRATGGTRS	54.54	17	5072TP_DR	2	BoLA-DRB3_1001	ITAVHVKLR	26.9663	KELGITTRSKTP	TpMuguga_04g00277	40S ribosomal protein S14-2	89	105
GITAVHVKLRATGGTRS	48.51	17	5350TP_DR	1	BoLA-DRB3_1201	VKLRATGGT	51.6984	KELGITTRSKTP	TpMuguga_04g00277	40S ribosomal protein S14-2	89	105
KEPIFVSGGWDKL	20.97	13	2824TP_DR	1	BoLA-DRB3_1601	IFVSGGWDK	45.6899	PSGKEPDKLIKV	TpMuguga_04g00288	Guanine nucleotide-binding protein subunit beta-like protein	174	186
SDNKNYVNNTLK	69.11	12	2123TP_DR	2	BoLA-DRB3_1501	NKNYVNNTL	99.904	PLASDNTLKSPA	TpMuguga_04g00301	Iron-binding zinc finger CDGSH type family protein	92	103
DNKNYVNNTLK	32.91	11	2123TP_DR	1	BoLA-DRB3_1501	NKNYVNNTL	99.9923	LASDNKTLKSPA	TpMuguga_04g00301	Iron-binding zinc finger CDGSH type family protein	93	103
RNNVLENVRGGQ	66	12	2123TP_DR	2	BoLA-DRB3_1501	VLENVRGGQ	99.8497	MARRNNGGQRNT	TpMuguga_04g00308	C-terminal duplication domain of Friend of PRMT1 family protein	4	15
RRNNVLENVRGGQ	22.14	13	2123TP_DR	1	BoLA-DRB3_1501	NVLENVRGG	94.3123	AMARRNGGQRNT	TpMuguga_04g00308	C-terminal duplication domain of Friend of PRMT1 family protein	3	15
RNNVLENVRGGQR	47.4	13	5350TP_DR	1	BoLA-DRB3_1201	VLENVRGGQ	99.4576	MARRNNGQRNTR	TpMuguga_04g00308	C-terminal duplication domain of Friend of PRMT1 family protein	4	16
RNNVLENVRGGQ	50.12	12	641TP_DR	2	BoLA-DRB3_2002	NVLENVRGG	99.6509	MARRNNGGQRNT	TpMuguga_04g00308	C-terminal duplication domain of Friend of PRMT1 family protein	4	15
VDIPSFLVRVDSEKH	40.54	15	2123TP_DR	1	BoLA-DRB3_1101	IPSFLVRVD	4.93443	RQLVDIEKHIEL	TpMuguga_04g00309	ribosomal protein S4	141	155
VAEVLELAGNAARDNKKSRIVPRHL	61.26	25	2123TP_DR	1	BoLA-DRB3_1501	LELAGNAAR	34.3131	EYLVAERHLQLA	TpMuguga_04g00322	Histone H2A	61	85
VLLPKKHKKDRD	55.71	12	2123TP_DR	5	BoLA-DRB3_1501	PKKHKKDRD	35.6274	VQAVLLDRDAAA	TpMuguga_04g00322	Histone H2A	116	127
ASGGVMPNVQAVLLPK	68.34	16	2123TP_DR	1	BoLA-DRB3_1501	VMPNVQAVL	2.00277	TTIASGLPKKHK	TpMuguga_04g00322	Histone H2A	105	120
VLELAGNAARDNKKSRIVPRHL	54.2	22	2123TP_DR	1	BoLA-DRB3_1501	GNAARDNKK	53.7994	VAEVLERHLQLA	TpMuguga_04g00322	Histone H2A	64	85
LLPKKHKKDRD	37.44	11	2123TP_DR	3	BoLA-DRB3_1501	PKKHKKDRD	54.2878	QAVLLPDRDAAA	TpMuguga_04g00322	Histone H2A	117	127
ELAGNAARDNKKSRIVPRHLQL	34.51	22	2123TP_DR	1	BoLA-DRB3_1501	ARDNKKSRI	59.6243	EVLELALQLAVR	TpMuguga_04g00322	Histone H2A	66	87
AVLLPKKHKKD	57.4	11	2123TP_DR	1	BoLA-DRB3_1501	VLLPKKHKK	60.8581	NVQAVLKKDRDA	TpMuguga_04g00322	Histone H2A	115	125
ASGGVMPNVQAVLLP	42.43	15	2123TP_DR	0	BoLA-DRB3_1501	VMPNVQAVL	15.8989	TTIASGLLPKKH	TpMuguga_04g00322	Histone H2A	105	119
AVLLPKKHKKDRD	63.79	13	2123TP_DR	4	BoLA-DRB3_1501	VLLPKKHKK	17.9414	NVQAVLDRDAAA	TpMuguga_04g00322	Histone H2A	115	127
VQAVLLPKKHKKDRD	78.1	15	2123TP_DR	6	BoLA-DRB3_1501	VLLPKKHKK	19.5378	MPNVQADRDAAA	TpMuguga_04g00322	Histone H2A	113	127
NVQAVLLPKKHKKDRD	62.92	16	2123TP_DR	1	BoLA-DRB3_1101	VLLPKKHKK	24.2896	VMPNVQDRDAAA	TpMuguga_04g00322	Histone H2A	112	127
AGNAARDNKKSRIVPRHL	47.12	18	2123TP_DR	3	BoLA-DRB3_1501	NKKSRIVPR	50.8731	LELAGNRHLQLA	TpMuguga_04g00322	Histone H2A	68	85
QAVLLPKKHKKDRD	69.28	14	2123TP_DR	2	BoLA-DRB3_1501	VLLPKKHKK	58.1137	PNVQAVDRDAAA	TpMuguga_04g00322	Histone H2A	114	127
ELAGNAARDNKKSRIVPRHL	60.77	20	2123TP_DR	3	BoLA-DRB3_1501	NKKSRIVPR	62.7893	EVLELARHLQLA	TpMuguga_04g00322	Histone H2A	66	85
LAGNAARDNKKSRIVPRHL	29.27	19	2123TP_DR	1	BoLA-DRB3_1501	GNAARDNKK	69.2032	VLELAGRHLQLA	TpMuguga_04g00322	Histone H2A	67	85
VLLPKKHKKDRD	21.06	12	2824TP_DR	1	BoLA-DRB3_1601	PKKHKKDRD	33.7617	VQAVLLDRDAAA	TpMuguga_04g00322	Histone H2A	116	127
VAEVLELAGNAARDNKKSRIVPRHL	58.31	25	2824TP_DR	2	BoLA-DRB3_1601	LELAGNAAR	42.3993	EYLVAERHLQLA	TpMuguga_04g00322	Histone H2A	61	85
AVLLPKKHKKDRD	62.35	13	2824TP_DR	4	BoLA-DRB3_1601	VLLPKKHKK	20.6571	NVQAVLDRDAAA	TpMuguga_04g00322	Histone H2A	115	127
VQAVLLPKKHKKDRD	53.49	15	2824TP_DR	1	BoLA-DRB3_1601	VLLPKKHKK	26.6309	MPNVQADRDAAA	TpMuguga_04g00322	Histone H2A	113	127
LAGNAARDNKKSRIVPRHL	42.35	19	2824TP_DR	2	BoLA-DRB3_1601	ARDNKKSRI	98.3498	VLELAGRHLQLA	TpMuguga_04g00322	Histone H2A	67	85
ELAGNAARDNKKSRIVPRHL	35.81	20	2824TP_DR	1	BoLA-DRB3_1601	NKKSRIVPR	99.531	EVLELARHLQLA	TpMuguga_04g00322	Histone H2A	66	85
ASGGVMPNVQAVLLPK	53.2	16	495TP_DR	1	BoLA-DRB3_1101	VMPNVQAVL	5.34701	TTIASGLPKKHK	TpMuguga_04g00322	Histone H2A	105	120
AVLLPKKHKKDRD	58.64	13	495TP_DR	5	BoLA-DRB3_1001	VLLPKKHKK	6.98566	NVQAVLDRDAAA	TpMuguga_04g00322	Histone H2A	115	127
VQAVLLPKKHKKDRD	67.99	15	495TP_DR	7	BoLA-DRB3_1001	VLLPKKHKK	8.08734	MPNVQADRDAAA	TpMuguga_04g00322	Histone H2A	113	127
VQAVLLPKKHKKD	31.96	13	495TP_DR	1	BoLA-DRB3_1001	VLLPKKHKK	13.0195	MPNVQAKKDRDA	TpMuguga_04g00322	Histone H2A	113	125
NVQAVLLPKKHKKDRD	20.17	16	495TP_DR	0	BoLA-DRB3_1001	VLLPKKHKK	15.9027	VMPNVQDRDAAA	TpMuguga_04g00322	Histone H2A	112	127
VLLPKKHKKDRD	52	12	495TP_DR	4	BoLA-DRB3_1001	PKKHKKDRD	15.2637	VQAVLLDRDAAA	TpMuguga_04g00322	Histone H2A	116	127
VAEVLELAGNAARDNKKSRIVPRHL	44.23	25	495TP_DR	1	BoLA-DRB3_1001	LELAGNAAR	21.0605	EYLVAERHLQLA	TpMuguga_04g00322	Histone H2A	61	85
ASGGVMPNVQAVLLP	36.54	15	495TP_DR	1	BoLA-DRB3_1101	VMPNVQAVL	24.1331	TTIASGLLPKKH	TpMuguga_04g00322	Histone H2A	105	119
AVLLPKKHKKDRD	66.27	13	5072TP_DR	3	BoLA-DRB3_1001	VLLPKKHKK	8.06401	NVQAVLDRDAAA	TpMuguga_04g00322	Histone H2A	115	127
SAKGVAGGRKKAAKAVTK	54.98	18	5072TP_DR	2	BoLA-DRB3_1001	VAGGRKKAA	9.24305	AAMSAKVTKSAK	TpMuguga_04g00322	Histone H2A	2	19
VQAVLLPKKHKKDRD	73.5	15	5072TP_DR	6	BoLA-DRB3_1001	VLLPKKHKK	9.51595	MPNVQADRDAAA	TpMuguga_04g00322	Histone H2A	113	127
NVQAVLLPKKHKKDRD	64.15	16	5072TP_DR	1	BoLA-DRB3_1001	VLLPKKHKK	23.7657	VMPNVQDRDAAA	TpMuguga_04g00322	Histone H2A	112	127
VLLPKKHKKDRD	55.88	12	5072TP_DR	6	BoLA-DRB3_1001	PKKHKKDRD	20.4487	VQAVLLDRDAAA	TpMuguga_04g00322	Histone H2A	116	127
AVLLPKKHKKD	52.1	11	5072TP_DR	1	BoLA-DRB3_1001	VLLPKKHKK	26.7396	NVQAVLKKDRDA	TpMuguga_04g00322	Histone H2A	115	125
ELAGNAARDNKKSRIVPRHLQL	41.53	22	5072TP_DR	2	BoLA-DRB3_1001	NKKSRIVPR	32.9875	EVLELALQLAVR	TpMuguga_04g00322	Histone H2A	66	87
LLPKKHKKDRD	34.39	11	5072TP_DR	1	BoLA-DRB3_1001	PKKHKKDRD	70.9114	QAVLLPDRDAAA	TpMuguga_04g00322	Histone H2A	117	127
VLELAGNAARDNKKSRIVPRHL	51.31	22	5072TP_DR	1	BoLA-DRB3_1001	GNAARDNKK	77.4261	VAEVLERHLQLA	TpMuguga_04g00322	Histone H2A	64	85
ELAGNAARDNKKSRIVPRHL	56.74	20	5072TP_DR	3	BoLA-DRB3_1001	NKKSRIVPR	46.9708	EVLELARHLQLA	TpMuguga_04g00322	Histone H2A	66	85
QAVLLPKKHKKDRD	20.19	14	5072TP_DR	0	BoLA-DRB3_1001	VLLPKKHKK	58.5973	PNVQAVDRDAAA	TpMuguga_04g00322	Histone H2A	114	127
SAKGVAGGRKKAAKAVTK	64.47	18	5350TP_DR	2	BoLA-DRB3_1201	VAGGRKKAA	12.9634	AAMSAKVTKSAK	TpMuguga_04g00322	Histone H2A	2	19
AVLLPKKHKKDRD	70.78	13	5350TP_DR	6	BoLA-DRB3_1201	PKKHKKDRD	17.3293	NVQAVLDRDAAA	TpMuguga_04g00322	Histone H2A	115	127
ASGGVMPNVQAVLLP	42.99	15	5350TP_DR	1	BoLA-DRB3_1201	VMPNVQAVL	44.6557	TTIASGLLPKKH	TpMuguga_04g00322	Histone H2A	105	119
NVQAVLLPKKHKKDRD	64.88	16	5350TP_DR	2	BoLA-DRB3_1201	PKKHKKDRD	46.3249	VMPNVQDRDAAA	TpMuguga_04g00322	Histone H2A	112	127
VQAVLLPKKHKKDR	67.87	14	5350TP_DR	1	BoLA-DRB3_1201	VLLPKKHKK	55.9873	MPNVQAKDRDAA	TpMuguga_04g00322	Histone H2A	113	126
QAVLLPKKHKKDRD	68.56	14	5350TP_DR	1	BoLA-DRB3_1201	VLLPKKHKK	62.4054	PNVQAVDRDAAA	TpMuguga_04g00322	Histone H2A	114	127
VQAVLLPKKHKKDRD	79.54	15	5350TP_DR	7	BoLA-DRB3_1201	VLLPKKHKK	67.1428	MPNVQADRDAAA	TpMuguga_04g00322	Histone H2A	113	127
VQAVLLPKKHKKD	66.73	13	5350TP_DR	1	BoLA-DRB3_1201	VLLPKKHKK	69.3787	MPNVQAKKDRDA	TpMuguga_04g00322	Histone H2A	113	125
VLLPKKHKKDRD	61.74	12	5350TP_DR	5	BoLA-DRB3_1201	PKKHKKDRD	28.6718	VQAVLLDRDAAA	TpMuguga_04g00322	Histone H2A	116	127
VMPNVQAVLLPKKHKKDRD	57.5	19	5350TP_DR	1	BoLA-DRB3_1201	VQAVLLPKK	79.7138	SGGVMPDRDAAA	TpMuguga_04g00322	Histone H2A	109	127
ASGGVMPNVQAVLLPKKHKKDRD	57.36	23	5350TP_DR	0	BoLA-DRB3_1201	VMPNVQAVL	39.3266	TTIASGDRDAAA	TpMuguga_04g00322	Histone H2A	105	127
ELAGNAARDNKKSRIVPRHL	67.21	20	5350TP_DR	3	BoLA-DRB3_1201	GNAARDNKK	83.5149	EVLELARHLQLA	TpMuguga_04g00322	Histone H2A	66	85
AVLLPKKHKKD	58.84	11	5350TP_DR	1	BoLA-DRB3_1201	VLLPKKHKK	46.093	NVQAVLKKDRDA	TpMuguga_04g00322	Histone H2A	115	125
AGNAARDNKKSRIVPRHL	65.65	18	5350TP_DR	6	BoLA-DRB3_1201	NKKSRIVPR	90.471	LELAGNRHLQLA	TpMuguga_04g00322	Histone H2A	68	85
VAEVLELAGNAARDNKKSRIVPRHL	66.07	25	5350TP_DR	3	BoLA-DRB3_1201	LELAGNAAR	71.809	EYLVAERHLQLA	TpMuguga_04g00322	Histone H2A	61	85
YLVAEVLELAGNAARDNKKSRIVP	60.44	24	5350TP_DR	1	BoLA-DRB3_1201	LELAGNAAR	79.1043	VLEYLVIVPRHL	TpMuguga_04g00322	Histone H2A	59	82
AVRNDEELSKFL	23.89	12	5350TP_DR	0	BoLA-DRB3_1201	VRNDEELSK	83.7409	LQLAVRKFLGGT	TpMuguga_04g00322	Histone H2A	88	99
VLELAGNAARDNKKSRIVPRHLQL	48.93	24	5350TP_DR	2	BoLA-DRB3_1201	ELAGNAARD	86.7352	VAEVLELQLAVR	TpMuguga_04g00322	Histone H2A	64	87
LLPKKHKKDRD	34.54	11	5350TP_DR	2	BoLA-DRB3_1201	PKKHKKDRD	90.1249	QAVLLPDRDAAA	TpMuguga_04g00322	Histone H2A	117	127
ELAGNAARDNKKSRIVPRHLQL	55.83	22	5350TP_DR	3	BoLA-DRB3_1201	NKKSRIVPR	91.0498	EVLELALQLAVR	TpMuguga_04g00322	Histone H2A	66	87
VLELAGNAARDNKKSRIVPRHL	67.99	22	5350TP_DR	3	BoLA-DRB3_1201	GNAARDNKK	92.1559	VAEVLERHLQLA	TpMuguga_04g00322	Histone H2A	64	85
LAGNAARDNKKSRIVPRHL	42.6	19	5350TP_DR	2	BoLA-DRB3_1201	GNAARDNKK	99.2094	VLELAGRHLQLA	TpMuguga_04g00322	Histone H2A	67	85
AVLLPKKHKKDRD	68.02	13	641TP_DR	4	BoLA-DRB3_2002	VLLPKKHKK	20.7626	NVQAVLDRDAAA	TpMuguga_04g00322	Histone H2A	115	127
AGNAARDNKKSRIVPRHL	67.53	18	641TP_DR	4	BoLA-DRB3_2002	NKKSRIVPR	39.9731	LELAGNRHLQLA	TpMuguga_04g00322	Histone H2A	68	85
VQAVLLPKKHKKDRD	72.96	15	641TP_DR	4	BoLA-DRB3_2002	AVLLPKKHK	47.8086	MPNVQADRDAAA	TpMuguga_04g00322	Histone H2A	113	127
ELAGNAARDNKKSRIVPRHL	67.79	20	641TP_DR	3	BoLA-DRB3_2002	GNAARDNKK	97.3075	EVLELARHLQLA	TpMuguga_04g00322	Histone H2A	66	85
VAEVLELAGNAARDNKKSRIVPRHL	52.25	25	641TP_DR	1	BoLA-DRB3_2002	VLELAGNAA	42.267	EYLVAERHLQLA	TpMuguga_04g00322	Histone H2A	61	85
VLLPKKHKKDRD	63.39	12	641TP_DR	4	BoLA-DRB3_2002	PKKHKKDRD	45.1091	VQAVLLDRDAAA	TpMuguga_04g00322	Histone H2A	116	127
VLELAGNAARDNKKSRIVPRHL	58.3	22	641TP_DR	2	BoLA-DRB3_2002	GNAARDNKK	85.3061	VAEVLERHLQLA	TpMuguga_04g00322	Histone H2A	64	85
LLPKKHKKDRD	30.8	11	641TP_DR	1	BoLA-DRB3_2002	PKKHKKDRD	99.7458	QAVLLPDRDAAA	TpMuguga_04g00322	Histone H2A	117	127
NDNFGIVEGLMTTVHAV	66.67	17	2123TP_DR	1	BoLA-DRB3_1501	IVEGLMTTV	68.2752	KVVNDNHAVTAN	TpMuguga_04g00383	glyceraldehyde-3-phosphate dehydrogenase, type I	165	181
LDLAHYVFQKYSS	37.06	13	5350TP_DR	1	BoLA-DRB3_1201	LAHYVFQKY	96.8289	NRLLDLYSSAAA	TpMuguga_04g00383	glyceraldehyde-3-phosphate dehydrogenase, type I	327	339
AHYVFQKYSS	60.18	10	5350TP_DR	1	BoLA-DRB3_1201	HYVFQKYSS	99.9963	LDLAHYYSSAAA	TpMuguga_04g00383	glyceraldehyde-3-phosphate dehydrogenase, type I	330	339
MKLLKKKSKQKKVVPGHKVKYVLD	114.85	24	2123TP_DR	2	BoLA-DRB3_1501	VVPGHKVKY	5.03602	AAAMKLVLDCTG	TpMuguga_04g00394	Ribosomal L22e protein family	1	24
LLKKKSKQKKVVPGHKVKYVLD	55.51	22	2824TP_DR	2	BoLA-DRB3_1601	VVPGHKVKY	26.4387	AMKLLKVLDCTG	TpMuguga_04g00394	Ribosomal L22e protein family	3	24
MKLLKKKSKQKKVVPGHKVKYVLD	77.25	24	2824TP_DR	1	BoLA-DRB3_1601	VVPGHKVKY	37.4975	AAAMKLVLDCTG	TpMuguga_04g00394	Ribosomal L22e protein family	1	24
MKLLKKKSKQKKVVPGHKVKYVLD	99.83	24	5072TP_DR	3	BoLA-DRB3_1001	VVPGHKVKY	4.50245	AAAMKLVLDCTG	TpMuguga_04g00394	Ribosomal L22e protein family	1	24
MKLLKKKSKQKKVVPGHKVKYVLD	96.04	24	641TP_DR	3	BoLA-DRB3_2002	VVPGHKVKY	34.5831	AAAMKLVLDCTG	TpMuguga_04g00394	Ribosomal L22e protein family	1	24
KQGDLLINRIQKLSRIIDM	63.02	19	2123TP_DR	1	BoLA-DRB3_1501	LLINRIQKL	4.22203	KTIKQGIDMAAA	TpMuguga_04g00395	26S proteasome non-ATPase regulatory subunit 6	375	393
SETYSTYIFKVL	69.77	12	2123TP_DR	2	BoLA-DRB3_1501	TYSTYIFKV	82.6984	KARSETKVLKQV	TpMuguga_04g00404	Histone H2B.1	15	26
DTGVSKKSMLVL	56.9	12	2123TP_DR	1	BoLA-DRB3_1501	VSKKSMLVL	98.2778	VHPDTGLVLNSF	TpMuguga_04g00404	Histone H2B.1	32	43
STYIFKVL	48.03	8	2123TP_DR	1	0	0	100	ETYSTYKVLKQV	TpMuguga_04g00404	Histone H2B.1	19	26
TYIFKVLK	43.55	8	2123TP_DR	1	0	0	100	TYSTYIVLKQVH	TpMuguga_04g00404	Histone H2B.1	20	27
SFVTDTFEKLATEAGKL	33.43	17	2123TP_DR	2	BoLA-DRB3_1101	FEKLATEAG	13.0866	VLNSFVGKLCKY	TpMuguga_04g00404	Histone H2B.1	45	61
FVTDTFEKLATEAGKL	32.12	16	2123TP_DR	0	BoLA-DRB3_1101	FEKLATEAG	23.2151	LNSFVTGKLCKY	TpMuguga_04g00404	Histone H2B.1	46	61
VLNSFVTDTFEKLATEAGKL	99.45	20	2123TP_DR	1	BoLA-DRB3_1101	DTFEKLATE	25.9049	SMLVLNGKLCKY	TpMuguga_04g00404	Histone H2B.1	42	61
VLNSFVTDTFEKLATEAG	73.75	18	2123TP_DR	1	BoLA-DRB3_1101	DTFEKLATE	40.762	SMLVLNEAGKLC	TpMuguga_04g00404	Histone H2B.1	42	59
SFVTDTFEKLATEA	76.26	14	2123TP_DR	2	BoLA-DRB3_1101	DTFEKLATE	42.6453	VLNSFVTEAGKL	TpMuguga_04g00404	Histone H2B.1	45	58
SEGTKAVTKFTGKHH	34.92	15	2123TP_DR	1	BoLA-DRB3_1501	TKAVTKFTG	49.2254	HAVSEGKHHAAA	TpMuguga_04g00404	Histone H2B.1	93	107
LNSFVTDTFEKLATEAGKL	65.47	19	2123TP_DR	1	BoLA-DRB3_1101	FEKLATEAG	49.481	MLVLNSGKLCKY	TpMuguga_04g00404	Histone H2B.1	43	61
SETYSTYIFKVLK	72.56	13	2123TP_DR	2	BoLA-DRB3_1501	YSTYIFKVL	51.032	KARSETVLKQVH	TpMuguga_04g00404	Histone H2B.1	15	27
VLNSFVTDTFEKLAT	70.37	15	2123TP_DR	1	BoLA-DRB3_1501	FVTDTFEKL	53.4575	SMLVLNLATEAG	TpMuguga_04g00404	Histone H2B.1	42	56
VLNSFVTDTFEKLATEA	77.82	17	2123TP_DR	1	BoLA-DRB3_1501	LNSFVTDTF	78.0108	SMLVLNTEAGKL	TpMuguga_04g00404	Histone H2B.1	42	58
RSETYSTYIFKVL	54.86	13	2123TP_DR	1	BoLA-DRB3_1501	TYSTYIFKV	84.507	KKARSEKVLKQV	TpMuguga_04g00404	Histone H2B.1	14	26
NKKETLSSREVQTAV	26.44	15	2123TP_DR	1	BoLA-DRB3_1501	LSSREVQTA	97.7518	CKYNKKTAVRLV	TpMuguga_04g00404	Histone H2B.1	65	79
VLNSFVTDTFEKLATEAGKL	20.36	20	2824TP_DR	0	BoLA-DRB3_1601	FEKLATEAG	39.8086	SMLVLNGKLCKY	TpMuguga_04g00404	Histone H2B.1	42	61
SETYSTYIFKVLK	54.46	13	495TP_DR	1	BoLA-DRB3_1001	YSTYIFKVL	5.06195	KARSETVLKQVH	TpMuguga_04g00404	Histone H2B.1	15	27
SETYSTYIFKVL	66.77	12	495TP_DR	2	BoLA-DRB3_1001	YSTYIFKVL	19.9943	KARSETKVLKQV	TpMuguga_04g00404	Histone H2B.1	15	26
ETYSTYIFKVL	50.17	11	495TP_DR	1	BoLA-DRB3_1001	YSTYIFKVL	98.6917	ARSETYKVLKQV	TpMuguga_04g00404	Histone H2B.1	16	26
TYSTYIFKVL	53.19	10	495TP_DR	2	BoLA-DRB3_1001	YSTYIFKVL	99.9493	RSETYSKVLKQV	TpMuguga_04g00404	Histone H2B.1	17	26
SFVTDTFEKLATEA	55.75	14	495TP_DR	1	BoLA-DRB3_1101	DTFEKLATE	48.4295	VLNSFVTEAGKL	TpMuguga_04g00404	Histone H2B.1	45	58
FVTDTFEKLATEAG	33.41	14	495TP_DR	1	BoLA-DRB3_1101	FEKLATEAG	52.0968	LNSFVTEAGKLC	TpMuguga_04g00404	Histone H2B.1	46	59
FVTDTFEKLATEA	49.96	13	495TP_DR	1	BoLA-DRB3_1001	TDTFEKLAT	83.5123	LNSFVTTEAGKL	TpMuguga_04g00404	Histone H2B.1	46	58
VKKRVHKGKKKARSETYSTYIF	35.91	22	5072TP_DR	2	BoLA-DRB3_1001	VHKGKKKAR	8.33709	AAMVKKYIFKVL	TpMuguga_04g00404	Histone H2B.1	2	23
SETYSTYIFKVL	61.18	12	5072TP_DR	2	BoLA-DRB3_1001	YSTYIFKVL	20.3687	KARSETKVLKQV	TpMuguga_04g00404	Histone H2B.1	15	26
VLNSFVTDTFEKLATEAGKL	48.39	20	5072TP_DR	1	BoLA-DRB3_1001	LNSFVTDTF	95.0307	SMLVLNGKLCKY	TpMuguga_04g00404	Histone H2B.1	42	61
VLNSFVTDTFEKLATEA	45.69	17	5072TP_DR	1	BoLA-DRB3_1001	FVTDTFEKL	98.9508	SMLVLNTEAGKL	TpMuguga_04g00404	Histone H2B.1	42	58
VLNSFVTDTFEKLAT	74.96	15	5350TP_DR	1	BoLA-DRB3_1201	LNSFVTDTF	6.05469	SMLVLNLATEAG	TpMuguga_04g00404	Histone H2B.1	42	56
FVTDTFEKLATEAGK	56.27	15	5350TP_DR	1	BoLA-DRB3_1201	FEKLATEAG	7.95738	LNSFVTAGKLCK	TpMuguga_04g00404	Histone H2B.1	46	60
SFVTDTFEKLATEAGKL	59.09	17	5350TP_DR	1	BoLA-DRB3_1201	FEKLATEAG	8.66121	VLNSFVGKLCKY	TpMuguga_04g00404	Histone H2B.1	45	61
NSFVTDTFEKLATEAGKL	29.56	18	5350TP_DR	1	BoLA-DRB3_1201	FEKLATEAG	8.79944	LVLNSFGKLCKY	TpMuguga_04g00404	Histone H2B.1	44	61
VLNSFVTDTFEKLATEAGK	66.77	19	5350TP_DR	1	BoLA-DRB3_1201	LNSFVTDTF	9.50423	SMLVLNAGKLCK	TpMuguga_04g00404	Histone H2B.1	42	60
VLNSFVTDTFEKLATEA	75.45	17	5350TP_DR	2	BoLA-DRB3_1201	LNSFVTDTF	9.74517	SMLVLNTEAGKL	TpMuguga_04g00404	Histone H2B.1	42	58
VLNSFVTDTFEKLATEAG	71.22	18	5350TP_DR	2	BoLA-DRB3_1201	LNSFVTDTF	10.1344	SMLVLNEAGKLC	TpMuguga_04g00404	Histone H2B.1	42	59
VKKRVHKGKKKARSETY	36.17	17	5350TP_DR	1	BoLA-DRB3_1201	VHKGKKKAR	15.934	AAMVKKETYSTY	TpMuguga_04g00404	Histone H2B.1	2	18
VLNSFVTDTFEKLATEAGKL	73.48	20	5350TP_DR	1	BoLA-DRB3_1201	FEKLATEAG	16.3416	SMLVLNGKLCKY	TpMuguga_04g00404	Histone H2B.1	42	61
SETYSTYIFKVLK	71.44	13	5350TP_DR	2	BoLA-DRB3_1201	YSTYIFKVL	17.6883	KARSETVLKQVH	TpMuguga_04g00404	Histone H2B.1	15	27
LNSFVTDTFEKLATEAGKL	32.64	19	5350TP_DR	1	BoLA-DRB3_1201	FEKLATEAG	18.1776	MLVLNSGKLCKY	TpMuguga_04g00404	Histone H2B.1	43	61
LNSFVTDTFEKLATEA	44.03	16	5350TP_DR	0	BoLA-DRB3_1201	FVTDTFEKL	31.7828	MLVLNSTEAGKL	TpMuguga_04g00404	Histone H2B.1	43	58
VKKRVHKGKKKARSETYSTYIF	45.14	22	5350TP_DR	3	BoLA-DRB3_1201	KKKARSETY	10.1879	AAMVKKYIFKVL	TpMuguga_04g00404	Histone H2B.1	2	23
VKKRVHKGKKKARSETYSTYIFKVL	72.96	25	5350TP_DR	1	BoLA-DRB3_1201	KKKARSETY	12.4232	AAMVKKKVLKQV	TpMuguga_04g00404	Histone H2B.1	2	26
SFVTDTFEKLATEA	68.48	14	5350TP_DR	1	BoLA-DRB3_1201	FVTDTFEKL	69.3835	VLNSFVTEAGKL	TpMuguga_04g00404	Histone H2B.1	45	58
KKETLSSREVQTAV	28.51	14	5350TP_DR	1	BoLA-DRB3_1201	LSSREVQTA	94.8636	KYNKKETAVRLV	TpMuguga_04g00404	Histone H2B.1	66	79
ETYSTYIFKVL	67.95	11	5350TP_DR	1	BoLA-DRB3_1201	YSTYIFKVL	99.9375	ARSETYKVLKQV	TpMuguga_04g00404	Histone H2B.1	16	26
DTGVSKKSMLVL	55.26	12	5350TP_DR	1	BoLA-DRB3_1201	VSKKSMLVL	99.9911	VHPDTGLVLNSF	TpMuguga_04g00404	Histone H2B.1	32	43
TYSTYIFKVL	67.94	10	5350TP_DR	1	BoLA-DRB3_1201	YSTYIFKVL	99.9986	RSETYSKVLKQV	TpMuguga_04g00404	Histone H2B.1	17	26
STYIFKVLK	43.69	9	5350TP_DR	1	BoLA-DRB3_1201	STYIFKVLK	100	ETYSTYVLKQVH	TpMuguga_04g00404	Histone H2B.1	19	27
VLNSFVTDTFEKLATEAGKL	77.5	20	641TP_DR	2	BoLA-DRB3_2002	FEKLATEAG	5.00006	SMLVLNGKLCKY	TpMuguga_04g00404	Histone H2B.1	42	61
VKKRVHKGKKKARSETYSTYI	36.1	21	641TP_DR	1	BoLA-DRB3_2002	VHKGKKKAR	66.5051	AAMVKKTYIFKV	TpMuguga_04g00404	Histone H2B.1	2	22
VKKRVHKGKKKARSETYSTYIFKVL	62.55	25	641TP_DR	0	BoLA-DRB3_2002	HKGKKKARS	12.7327	AAMVKKKVLKQV	TpMuguga_04g00404	Histone H2B.1	2	26
VLNSFVTDTFEKLAT	65.15	15	641TP_DR	1	BoLA-DRB3_2002	FVTDTFEKL	99.1034	SMLVLNLATEAG	TpMuguga_04g00404	Histone H2B.1	42	56
VLNSFVTDTFEKLATEA	53.17	17	641TP_DR	1	BoLA-DRB3_2002	FVTDTFEKL	99.6251	SMLVLNTEAGKL	TpMuguga_04g00404	Histone H2B.1	42	58
SETYSTYIFKVL	71.23	12	641TP_DR	2	BoLA-DRB3_2002	YSTYIFKVL	98.2219	KARSETKVLKQV	TpMuguga_04g00404	Histone H2B.1	15	26
TYSTYIFKVL	58.96	10	641TP_DR	1	BoLA-DRB3_2002	YSTYIFKVL	99.999	RSETYSKVLKQV	TpMuguga_04g00404	Histone H2B.1	17	26
TGVSKKSML	42.49	9	641TP_DR	1	BoLA-DRB3_2002	TGVSKKSML	100	HPDTGVSMLVLN	TpMuguga_04g00404	Histone H2B.1	33	41
TYIFKVLK	42.21	8	641TP_DR	1	0	0	100	TYSTYIVLKQVH	TpMuguga_04g00404	Histone H2B.1	20	27
PRFVPVFD	44.09	8	495TP_DR	1	0	0	100	AAMPRFVFDPEV	TpMuguga_04g00466	hypothetical protein	2	9
KKTKGASY	28.16	8	2123TP_DR	1	0	0	100	GGDKKTASYAAA	TpMuguga_04g00481	Ribosomal protein L44 family protein	96	103
GDKKTKGASY	36.13	10	2824TP_DR	2	BoLA-DRB3_1601	DKKTKGASY	99.9766	ELGGDKASYAAA	TpMuguga_04g00481	Ribosomal protein L44 family protein	94	103
KKTKGASY	20.91	8	2824TP_DR	2	0	0	100	GGDKKTASYAAA	TpMuguga_04g00481	Ribosomal protein L44 family protein	96	103
GDKKTKGASY	35.08	10	5072TP_DR	2	BoLA-DRB3_1001	DKKTKGASY	99.9745	ELGGDKASYAAA	TpMuguga_04g00481	Ribosomal protein L44 family protein	94	103
DKKTKGASY	33.02	9	5072TP_DR	1	BoLA-DRB3_1001	DKKTKGASY	100	LGGDKKASYAAA	TpMuguga_04g00481	Ribosomal protein L44 family protein	95	103
KKTKGASY	25.88	8	5072TP_DR	2	0	0	100	GGDKKTASYAAA	TpMuguga_04g00481	Ribosomal protein L44 family protein	96	103
GDKKTKGASY	28.27	10	5350TP_DR	1	BoLA-DRB3_1201	DKKTKGASY	59.654	ELGGDKASYAAA	TpMuguga_04g00481	Ribosomal protein L44 family protein	94	103
KKTKGASY	27.87	8	5350TP_DR	2	0	0	100	GGDKKTASYAAA	TpMuguga_04g00481	Ribosomal protein L44 family protein	96	103
HQLHKVSQ	31.04	8	641TP_DR	2	0	0	100	CKKHQLVSQYKK	TpMuguga_04g00481	Ribosomal protein L44 family protein	19	26
NTKAYELLPGLFDDV	24.69	15	641TP_DR	1	BoLA-DRB3_2002	YELLPGLFD	0.0152235	EYENTKDDVYDA	TpMuguga_04g00719	2-oxoisovalerate dehydrogenase subunit alpha mitochondrial	414	428
ENTKAYELLPGLFDDV	43.61	16	641TP_DR	1	BoLA-DRB3_2002	YELLPGLFD	0.0635501	KEYENTDDVYDA	TpMuguga_04g00719	2-oxoisovalerate dehydrogenase subunit alpha mitochondrial	413	428
KKQYTTPKKVKH	49.32	12	2123TP_DR	2	BoLA-DRB3_1501	YTTPKKVKH	15.9681	KRKKKQVKHKKK	TpMuguga_04g00752	Ribosomal protein S27a family protein	91	102
KKQYTTPKKVKH	61.28	12	641TP_DR	4	BoLA-DRB3_2002	YTTPKKVKH	15.069	KRKKKQVKHKKK	TpMuguga_04g00752	Ribosomal protein S27a family protein	91	102
KQYTTPKKVKH	45.57	11	641TP_DR	1	BoLA-DRB3_2002	YTTPKKVKH	28.0606	RKKKQYVKHKKK	TpMuguga_04g00752	Ribosomal protein S27a family protein	92	102
KYTEHDVKV	37.41	9	5350TP_DR	1	BoLA-DRB3_1201	KYTEHDVKV	100	TKGKYTVKVAAA	TpMuguga_04g00771	ribosomal protein L24	129	137
AREVCKYLPQTLGLVMGGA	24.03	19	5072TP_DR	1	BoLA-DRB3_1001	YLPQTLGLV	44.5826	FEVAREGGANRK	TpMuguga_04g00821	DEAD/DEAH box helicase	148	166
SGDSKNTSDESDFPDDKNPSD	78.18	21	5072TP_DR	1	BoLA-DRB3_1001	DFPDDKNPS	99.9013	RKFSGDPSDPKW	TpMuguga_04g00858	RAP domain protein	43	63
KSEYCVNTWKSPSK	20.67	14	641TP_DR	1	BoLA-DRB3_2002	VNTWKSPSK	97.5864	LTSKSEPSKELE	TpMuguga_04g02135	hypothetical protein	892	905
KEKDFLADITKELDESQ	69.48	17	2824TP_DR	1	BoLA-DRB3_1601	FLADITKEL	0.111433	AKFKEKESQSII	TpMuguga_04g02435	ARF guanine-nucleotide exchange factor GNL1	289	305
KEKDFLADITKELDESQS	69.73	18	2824TP_DR	1	BoLA-DRB3_1601	FLADITKEL	0.841191	AKFKEKSQSIIS	TpMuguga_04g02435	ARF guanine-nucleotide exchange factor GNL1	289	306
