# Supplementary material for: Immunopeptidomic Analysis of BoLA-I and BoLA-DR Presented Peptides from Theileria parva Infected Cells
Source: Vaccines (Basel). 2022 Nov 11;10(11):1907. doi: 10.3390/vaccines10111907 (PMC9699068; doi:10.3390/vaccines10111907)
Supplement: Supplementary file 1 [file vaccines-10-01907-s001.zip › Supplementary Data 3.xlsx]

## Sheet: BoLA-I dataset
Peptide	Length	Sample	Haplotype group	BoLA-I allele	core	%rank	Accession	Protein description	No. of peptides in protein	Peptide start	Peptide stop	Co-precipitant	Removal of all peptides from ribosomal proteins, histones and TpM_02g00758
NQPKNVVEF	9	5350TP_rpt	3	BoLA-3:02701	NQPKNVVEF	0.037	TpMuguga_01g00075	hypothetical protein	1	61	69	NO
DEIEKLLTSYRTISRSS	17	2123TP	5	BoLA-1:01901	DEIEKLLTSYRTISRSS	6.814	TpMuguga_01g00098	hypothetical protein	2	464	480	NO
DEIEKLLTSYRTISRSS	17	2123TP_rpt	5	BoLA-1:01901	DEIEKLLTSYRTISRSS	6.814	TpMuguga_01g00098	hypothetical protein	2	464	480	NO
SEIDVKDVL	9	2824TP_rpt	1	BoLA-6:01401	SEIDVKDVL	0.009	TpMuguga_01g00100	Protein arginine N-methyltransferase 5	1	313	321	NO
SEVAVSAMGPL	11	2824TP_rpt	1	BoLA-6:01401	SEVAVSAMGPL	1.866	TpMuguga_01g00151	Insulinase (Peptidase family M16) family protein	1	490	500	NO
VEDEAAYHVQL	11	2824TP	1	BoLA-2:01601	VEDEAAYHVQL	0.034	TpMuguga_01g00176	putative integral membrane protein	1	196	206	NO
IGSAIKDNPAFITL	14	2229TP	5	BoLA-6:04001	IGSAIKDNPAFITL	1.655	TpMuguga_01g00188	Tp6 - Prohibitin-2	1	231	244	NO
TAYREDDIIGTYN	13	2824TP	1	BoLA-2:01601	TAYREDDIIGTY	14.957	TpMuguga_01g00190	10 kDa chaperonin	6	87	99	YES	YES
TAYREDDIIGTYN	13	2123TP_rpt	5	BoLA-2:00801	TAYREDDIIGTY	42.5	TpMuguga_01g00190	10 kDa chaperonin	6	87	99	YES	YES
TAYREDDIIGTYN	13	5072TP	4	BoLA-2:01201	TAYREDDIIGTY	50.149	TpMuguga_01g00190	10 kDa chaperonin	6	87	99	YES	YES
TAYREDDIIGTYN	13	5072TP_rpt	4	BoLA-2:01201	TAYREDDIIGTY	50.149	TpMuguga_01g00190	10 kDa chaperonin	6	87	99	YES	YES
TAYREDDIIGTYN	13	5350TP	3	BoLA-3:02701	TAYREDDIIGTY	77.941	TpMuguga_01g00190	10 kDa chaperonin	6	87	99	YES	YES
TAYREDDIIGTYN	13	5350TP_rpt	3	BoLA-3:02701	TAYREDDIIGTY	77.941	TpMuguga_01g00190	10 kDa chaperonin	6	87	99	YES	YES
NVEKLTKVL	9	5350TP_rpt	3	BoLA-3:02701	NVEKLTKVL	10.126	TpMuguga_01g00232	hypothetical protein	3	42	50	NO
VEKSNVEKLTKVL	13	5350TP_rpt	3	BoLA-2:02601	VEKSNVEKLTKVL	13.247	TpMuguga_01g00232	hypothetical protein	3	38	50	NO
KSNVEKLTKVL	11	5350TP_rpt	3	BoLA-2:02601	KSNVEKLTKVL	21.483	TpMuguga_01g00232	hypothetical protein	3	40	50	NO
AEKEIVELV	9	2123TP_rpt	5	BoLA-1:01901	AEKEIVELV	0.006	TpMuguga_01g00235	Eukaryotic translation initiation factor 3 subunit A	1	522	530	NO
VANTKIEFPEI	11	641TP	2	BoLA-6:01301	VANTKIEFPEI	7.147	TpMuguga_01g00263	MATH domain protein	1	2371	2381	NO
ELGEIPDLKDYFK	13	5350TP	3	BoLA-3:02701	ELGEIPDLKDYF	84.615	TpMuguga_01g00270	hypothetical protein	1	167	179	NO
FLEPNEKF	8	5350TP_rpt	3	BoLA-3:02701	FLEPNEKF	16.942	TpMuguga_01g00280	hypothetical protein	1	115	122	NO
VVYKKKSKGGL	11	641TP_rpt	2	BoLA-6:01301	VVYKKKSKGGL	0.278	TpMuguga_01g00293	60S ribosomal protein L38	4	24	34	NO	YES
VVYKKKSKGGLL	12	641TP_rpt	2	BoLA-6:01301	VVYKKKSKGGLL	0.561	TpMuguga_01g00293	60S ribosomal protein L38	4	24	35	NO	YES
VVYKKKSKGGLLSTKF	16	641TP_rpt	2	BoLA-6:01301	VVYKKKSKGGLLSTKF	7.825	TpMuguga_01g00293	60S ribosomal protein L38	4	24	39	NO	YES
FSVPNQVKAAKVEATIPSHLEKKVITNKKN	30	1011TP	4	BoLA-2:01201	FSVPNQVKAAK	92	TpMuguga_01g00293	60S ribosomal protein L38	4	50	79	NO	YES
LSKYSFTL	8	5072TP_rpt	4	BoLA-3:00201	LSKYSFTL	2.999	TpMuguga_01g00320	11E - glutaredoxin	13	35	42	NO
LSKYSFTL	8	5350TP_rpt	3	BoLA-3:02701	LSKYSFTL	3.658	TpMuguga_01g00320	11E - glutaredoxin	13	35	42	NO
RLDYHFFSDF	10	2408TP	5	BoLA-4:02401	RLDYHFFSDF	7.556	TpMuguga_01g00320	11E - glutaredoxin	13	25	34	YES	YES
RLDYHFFSDF	10	5072TP	4	BoLA-3:00201	RLDYHFFSDF	12.769	TpMuguga_01g00320	11E - glutaredoxin	13	25	34	YES	YES
RLDYHFFSDF	10	2824TP	1	BoLA-2:01601	RLDYHFFSDF	26.966	TpMuguga_01g00320	11E - glutaredoxin	13	25	34	YES	YES
RLDYHFFSDF	10	5350TP	3	BoLA-2:02601	RLDYHFFSDF	29.552	TpMuguga_01g00320	11E - glutaredoxin	13	25	34	YES	YES
RLDYHFFS	8	5072TP_rpt	4	BoLA-2:01201	RLDYHFFS	30.362	TpMuguga_01g00320	11E - glutaredoxin	13	25	32	YES	YES
RLDYHFFSD	9	5072TP_rpt	4	BoLA-3:00201	RLDYHFFSD	43.902	TpMuguga_01g00320	11E - glutaredoxin	13	25	33	YES	YES
RLDYHFFSD	9	5350TP	3	BoLA-2:02601	RLDYHFFSD	65.833	TpMuguga_01g00320	11E - glutaredoxin	13	25	33	YES	YES
RLDYHFFSD	9	5350TP_rpt	3	BoLA-2:02601	RLDYHFFSD	65.833	TpMuguga_01g00320	11E - glutaredoxin	13	25	33	YES	YES
YGDSTKTVSDVESGKFMEHYKKTDL	25	2123TP_rpt	5	BoLA-2:02501	MEHYKKTDL	86.429	TpMuguga_01g00320	11E - glutaredoxin	13	127	151	YES	YES
YGDSTKTVSDVESGKFMEHYKKTDL	25	5072TP_rpt	4	BoLA-3:00201	KFMEHYKKTDL	89.524	TpMuguga_01g00320	11E - glutaredoxin	13	127	151	YES	YES
YGDSTKTVSDVESGKFMEHYKKTDL	25	2824TP_rpt	1	BoLA-2:01601	YGDSTKTVSDVESGKFMEH	92	TpMuguga_01g00320	11E - glutaredoxin	13	127	151	YES	YES
LTIKKLDKKYIKRHNYF	17	2123TP_rpt	5	BoLA-2:00801	LTIKKLDKKYIKRHNYF	17.38	TpMuguga_01g00323	putative integral membrane protein	1	107	123	NO
RQKDVKEGKHM	11	641TP_rpt	2	BoLA-6:01301	RQKDVKEGKHM	0.042	TpMuguga_01g00351	Ribosomal protein S13/S18	2	88	98	NO	YES
DQFQHILRVL	10	5350TP	3	BoLA-3:02701	DQFQHILRVL	0.624	TpMuguga_01g00351	Ribosomal protein S13/S18	2	9	18	NO	YES
QAYQQKVDL	9	2229TP	5	BoLA-2:02501	QAYQQKVDL	0.449	TpMuguga_01g00386	DNA polymerase family A family protein	1	1588	1596	NO
RKKDIRQFL	9	5350TP_rpt	3	BoLA-2:02601	RKKDIRQFL	0.007	TpMuguga_01g00413	60S ribosomal protein L9-1	2	167	175	NO	YES
DKKSVVVRL	9	5350TP	3	BoLA-3:02701	DKKSVVVRL	0.009	TpMuguga_01g00413	60S ribosomal protein L9-1	2	50	58	NO	YES
SSISSSLLSVK	11	1011TP	4	BoLA-2:01201	SSISSSLLSVK	0.05	TpMuguga_01g00421	RWD domain protein	2	365	375	NO
KLIWRFIRHL	10	641TP_rpt	2	BoLA-6:01301	KLIWRFIRHL	0.289	TpMuguga_01g00421	RWD domain protein	2	575	584	NO
GQVTKASFFSSL	12	641TP_rpt	2	BoLA-6:01301	GQVTKASFFSSL	0.227	TpMuguga_01g00461	Cytokine-induced anti-apoptosis inhibitor 1, Fe-S biogenesis family protein	1	33	44	NO
FEYEFPINH	9	2123TP_rpt	5	BoLA-1:00901	FEYEFPINH	0.034	TpMuguga_01g00471	Bifunctional thioredoxin reductase/thioredoxin	2	45	53	NO
FEYEFPINH	9	2408TP	5	BoLA-1:00901	FEYEFPINH	0.034	TpMuguga_01g00471	Bifunctional thioredoxin reductase/thioredoxin	2	45	53	NO
RMYGKGKGI	9	641TP_rpt	2	BoLA-6:01301	RMYGKGKGI	0.156	TpMuguga_01g00502	40S ribosomal protein S13-1	5	3	11	NO	YES
FEVEEQIAKLA	11	2824TP_rpt	1	BoLA-6:01401	FEVEEQIAKLA	1.488	TpMuguga_01g00502	40S ribosomal protein S13-1	5	31	41	NO	YES
RMYGKGKGISS	11	641TP_rpt	2	BoLA-6:01301	RMYGKGKGISS	6.221	TpMuguga_01g00502	40S ribosomal protein S13-1	5	3	13	NO	YES
RMYGKGKGISSSSIP	15	641TP	2	BoLA-6:01301	RMYGKGKGISSSSI	19.525	TpMuguga_01g00502	40S ribosomal protein S13-1	5	3	17	NO	YES
RMYGKGKGISSSSIP	15	641TP_rpt	2	BoLA-6:01301	RMYGKGKGISSSSI	19.525	TpMuguga_01g00502	40S ribosomal protein S13-1	5	3	17	NO	YES
GEELGKLLNE	10	5350TP_rpt	3	BoLA-2:02601	GEELGKLLNE	68.75	TpMuguga_01g00555	hypothetical protein	1	34	43	NO
NKKRPISIGF	10	5350TP_rpt	3	BoLA-2:02601	NKKRPISIGF	0.132	TpMuguga_01g00566	Brix domain protein	1	106	115	NO
RQALRELESL	10	641TP_rpt	2	BoLA-6:01301	RQALRELESL	0.007	TpMuguga_01g00653	40S ribosomal protein S25	5	77	86	YES	YES
RQALRELESLNL	12	641TP_rpt	2	BoLA-6:01301	RQALRELESLNL	0.197	TpMuguga_01g00653	40S ribosomal protein S25	5	77	88	YES	YES
RELESLNLIKP	11	5350TP	3	BoLA-2:02601	RELESLNLIKP	32.041	TpMuguga_01g00653	40S ribosomal protein S25	5	81	91	YES	YES
RELESLNLIKP	11	5350TP_rpt	3	BoLA-2:02601	RELESLNLIKP	32.041	TpMuguga_01g00653	40S ribosomal protein S25	5	81	91	YES	YES
ELESLNLIKP	10	5350TP_rpt	3	BoLA-2:02601	ELESLNLIKP	56.1	TpMuguga_01g00653	40S ribosomal protein S25	5	82	91	YES	YES
RMDDKSGGLL	10	641TP	2	BoLA-6:01301	RMDDKSGGLL	1.204	TpMuguga_01g00736	hypothetical protein	2	20	29	NO
RMDDKSGGLL	10	641TP_rpt	2	BoLA-6:01301	RMDDKSGGLL	1.204	TpMuguga_01g00736	hypothetical protein	2	20	29	NO
GEFEKKYIPTL	11	641TP	2	BoLA-6:01301	GEFEKKYIPTL	0.152	TpMuguga_01g00757	Ras family protein	2	30	40	NO
GEFEKKYIPTL	11	641TP_rpt	2	BoLA-6:01301	GEFEKKYIPTL	0.152	TpMuguga_01g00757	Ras family protein	2	30	40	NO
SKKDLFIQF	9	5350TP_rpt	3	BoLA-3:02701	SKKDLFIQF	0.008	TpMuguga_01g00808	Ubiquitin elongating factor core family protein	1	793	801	NO
VRMLNIISEYL	11	641TP_rpt	2	BoLA-6:01301	VRMLNIISEYL	4.133	TpMuguga_01g00866	Chromodomain-helicase-DNA-binding protein 2	1	1142	1152	NO
VQHIPVDDFSGLQTEVVANE	20	2123TP_rpt	5	BoLA-1:01901	VQHIPVDDFSGL	95	TpMuguga_01g00924	Ribosomal protein L31e	11	99	118	YES	YES
VQHIPVDDFSGLQTEVVANE	20	2229TP	5	BoLA-6:04001	VQHIPVDDFSGL	95.769	TpMuguga_01g00924	Ribosomal protein L31e	11	99	118	YES	YES
VQHIPVDDFSGLQTEVVANE	20	1011TP	4	BoLA-3:00201	VQHIPVDDFSGLQTEV	97.353	TpMuguga_01g00924	Ribosomal protein L31e	11	99	118	YES	YES
VQHIPVDDFSGLQTEVVANE	20	5072TP	4	BoLA-3:00201	VQHIPVDDFSGLQTEV	97.353	TpMuguga_01g00924	Ribosomal protein L31e	11	99	118	YES	YES
VQHIPVDDFSGLQTEVVANE	20	5072TP_rpt	4	BoLA-3:00201	VQHIPVDDFSGLQTEV	97.353	TpMuguga_01g00924	Ribosomal protein L31e	11	99	118	YES	YES
VQHIPVDDFSGLQTEVVANE	20	2824TP	1	BoLA-6:01401	VQHIPVDDFSGLQTEV	97.5	TpMuguga_01g00924	Ribosomal protein L31e	11	99	118	YES	YES
VQHIPVDDFSGLQTEVVANE	20	2824TP_rpt	1	BoLA-6:01401	VQHIPVDDFSGLQTEV	97.5	TpMuguga_01g00924	Ribosomal protein L31e	11	99	118	YES	YES
VQHIPVDDFSGLQTEVVANE	20	2408TP	5	BoLA-2:02501	VQHIPVDDFSGL	98	TpMuguga_01g00924	Ribosomal protein L31e	11	99	118	YES	YES
VQHIPVDDFSGLQTEVVANE	20	5350TP	3	BoLA-2:02601	VQHIPVDDFSGL	98	TpMuguga_01g00924	Ribosomal protein L31e	11	99	118	YES	YES
VQHIPVDDFSGLQTEVVANE	20	5350TP_rpt	3	BoLA-2:02601	VQHIPVDDFSGL	98	TpMuguga_01g00924	Ribosomal protein L31e	11	99	118	YES	YES
VQHIPVDDFSGLQTEVVANE	20	641TP_rpt	2	BoLA-6:01301	VQHIPVDDFSGL	100	TpMuguga_01g00924	Ribosomal protein L31e	11	99	118	YES	YES
VEDHDEVRGALA	12	2824TP_rpt	1	BoLA-2:01601	VEDHDEVRGALA	1.947	TpMuguga_01g00926	Cofilin/tropomyosin-type actin-binding family protein	1	109	120	NO
SQFVKYPIQL	10	641TP_rpt	2	BoLA-6:01301	SQFVKYPIQL	0.003	TpMuguga_01g00934	Heat shock cognate 90 kDa protein	1	275	284	NO
SEKDSYLSSIKKLNL	15	641TP	2	BoLA-6:01301	SEKDSYLSSIKKLNL	3.927	TpMuguga_01g00946	Ribosome biogenesis regulatory protein (RRS1) family protein	1	221	235	NO
ATFRVSKVTATGTSKL	16	2123TP_rpt	5	BoLA-2:00801	ATFRVSKVTATGTSKL	14.497	TpMuguga_01g00964	60S ribosomal protein L35	4	29	44	YES	YES
TFRVSKVTATGTSKL	15	2123TP_rpt	5	BoLA-2:00801	TFRVSKVTATGTSKL	43	TpMuguga_01g00964	60S ribosomal protein L35	4	30	44	YES	YES
TFRVSKVTATGTSKL	15	5350TP	3	BoLA-3:02701	TFRVSKVTATGTSKL	53.718	TpMuguga_01g00964	60S ribosomal protein L35	4	30	44	YES	YES
TFRVSKVTATGTSKL	15	5350TP_rpt	3	BoLA-3:02701	TFRVSKVTATGTSKL	53.718	TpMuguga_01g00964	60S ribosomal protein L35	4	30	44	YES	YES
VQQRQMQVKL	10	641TP_rpt	2	BoLA-6:01301	VQQRQMQVKL	0.041	TpMuguga_01g00980	Ribosomal protein S26e	7	98	107	NO	YES
SLFNVPKLY	9	2123TP	5	BoLA-4:02401	SLFNVPKLY	0.057	TpMuguga_01g00980	Ribosomal protein S26e	7	60	68	NO	YES
SLFNVPKLY	9	2408TP	5	BoLA-4:02401	SLFNVPKLY	0.057	TpMuguga_01g00980	Ribosomal protein S26e	7	60	68	NO	YES
SLFNVPKL	8	2123TP_rpt	5	BoLA-2:02501	SLFNVPKL	0.142	TpMuguga_01g00980	Ribosomal protein S26e	7	60	67	NO	YES
LFNVPKLY	8	2123TP_rpt	5	BoLA-4:02401	LFNVPKLY	0.725	TpMuguga_01g00980	Ribosomal protein S26e	7	61	68	NO	YES
RQMQVKLNLP	10	641TP	2	BoLA-6:01301	RQMQVKLNL	0.79	TpMuguga_01g00980	Ribosomal protein S26e	7	101	110	NO	YES
RQMQVKLNLP	10	641TP_rpt	2	BoLA-6:01301	RQMQVKLNL	0.79	TpMuguga_01g00980	Ribosomal protein S26e	7	101	110	NO	YES
AEKRMNLSKMMGFKH	15	2123TP_rpt	5	BoLA-1:00901	AEKRMNLSKMMGFKH	21.838	TpMuguga_01g01007	NLI interacting factor-like phosphatase family protein	2	358	372	YES	YES
AEKRMNLSKMMGFKH	15	5350TP_rpt	3	BoLA-2:02601	AEKRMNLSKMMGFKH	67.5	TpMuguga_01g01007	NLI interacting factor-like phosphatase family protein	2	358	372	YES	YES
RLAPPGQKVGL	11	641TP_rpt	2	BoLA-6:01301	RLAPPGQKVGL	0.205	TpMuguga_01g01051	Ribosomal Proteins L2 C-terminal domain	4	227	237	NO	YES
TGLLRGSKK	9	5072TP	4	BoLA-2:01201	TGLLRGSKK	0.271	TpMuguga_01g01051	Ribosomal Proteins L2 C-terminal domain	4	243	251	NO	YES
TGLLRGSKK	9	5072TP_rpt	4	BoLA-2:01201	TGLLRGSKK	0.271	TpMuguga_01g01051	Ribosomal Proteins L2 C-terminal domain	4	243	251	NO	YES
RTGLLRGSKK	10	5072TP_rpt	4	BoLA-2:01201	RTGLLRGSKK	0.516	TpMuguga_01g01051	Ribosomal Proteins L2 C-terminal domain	4	242	251	NO	YES
AKEEEKKKEKKEDLTVDVT	19	5350TP	3	BoLA-2:02601	AKEEEKKKEKKEDLTVDVT	89.286	TpMuguga_01g01056	p32 - Merozoite Antigen	1	23	41	NO
IIEPSLVILAQK	12	5072TP	4	BoLA-2:01201	IIEPSLVILAQK	2.972	TpMuguga_01g01070	Ubiquitin family	2	77	88	NO
IIEPSLVILAQK	12	5072TP_rpt	4	BoLA-2:01201	IIEPSLVILAQK	2.972	TpMuguga_01g01070	Ubiquitin family	2	77	88	NO
GKFKNPTKTHKMDEVSESSLQ	21	2229TP	5	BoLA-1:02301	GKFKNPTKTH	90	TpMuguga_01g01108	Paraquat-inducible protein A family protein	2	2	22	NO
GKFKNPTKTHKMDEVSESSLQQK	23	2229TP	5	BoLA-1:02301	GKFKNPTKTH	91.667	TpMuguga_01g01108	Paraquat-inducible protein A family protein	2	2	24	NO
DEFTINQVKSSF	12	5350TP_rpt	3	BoLA-3:02701	DEFTINQVKSSF	11.222	TpMuguga_01g01109	hypothetical protein	1	28	39	NO
WVLDSGSNDPKL	12	641TP_rpt	2	BoLA-6:01301	WVLDSGSNDPKL	11.135	TpMuguga_01g01116	hypothetical protein	1	224	235	NO
PYGFSTGSGERDLLLSH	17	2408TP	5	BoLA-1:00901	YGFSTGSGERDLLLSH	40.697	TpMuguga_01g01122	ATPase family associated with various cellular activities (AAA)	2	52	68	NO
YQYDDINDDPYGFSTGSGERDLLLSH	26	2408TP	5	BoLA-1:00901	YQYDDINDDPY	74.5	TpMuguga_01g01122	ATPase family associated with various cellular activities (AAA)	2	43	68	NO
TKTVSFSNKISFHYF	15	5350TP	3	BoLA-2:02601	TKTVSFSNKISFHYF	11.7	TpMuguga_01g01129	hypothetical protein	1	89	103	NO
LNIGRIELIDYI	12	641TP	2	BoLA-6:01301	LNIGRIELIDYI	26.369	TpMuguga_01g01149	Polyphosphatidylinositol phosphatase INP53	1	914	925	NO
NNPIGRVGF	9	5350TP_rpt	3	BoLA-3:02701	NNPIGRVGF	0.1	TpMuguga_01g01188	Translation initiation factor IF-2	1	13	21	NO
RALFDDLHRY	10	2229TP	5	BoLA-4:02401	RALFDDLHRY	0.283	TpMuguga_01g01198	hypothetical protein	1	46	55	NO
FGPINRIDF	9	5350TP_rpt	3	BoLA-3:02701	FGPINRIDF	0.901	TpMuguga_01g01207	Pre-mRNA-splicing factor srp2	1	383	391	NO
TQYERIKERL	10	641TP	2	BoLA-6:01301	TQYERIKERL	0.005	TpMuguga_01g01210	Mitochondrial carrier family protein	1	2	11	NO
KLNEQKILSL	10	641TP_rpt	2	BoLA-6:01301	KLNEQKILSL	0.08	TpMuguga_01g02005	Rab-GTPase-TBC domain protein	1	319	328	NO
EEIAHVLHY	9	2123TP_rpt	5	BoLA-1:01901	EEIAHVLHY	0.392	TpMuguga_01g02030	hypothetical protein	2	2006	2014	NO
EEIAHVLHY	9	2408TP	5	BoLA-1:00901	EEIAHVLHY	0.737	TpMuguga_01g02030	hypothetical protein	2	2006	2014	NO
YLHEFHNFI	9	2123TP_rpt	5	BoLA-2:02501	YLHEFHNFI	1.687	TpMuguga_01g02175	Sas10 C-terminal domain protein	1	436	444	NO
AFGKPTGVVARVNIGQVL	18	5350TP_rpt	3	BoLA-2:02601	AFGKPTGVVARVNIGQVL	27.21	TpMuguga_02g00093	ribosomal protein L10.e	1	118	135	NO	YES
SSLLKLTNK	9	5072TP_rpt	4	BoLA-2:01201	SSLLKLTNK	0.006	TpMuguga_02g00113	DNA replication licensing factor MCM6	1	831	839	NO
SKNLNLNNVATVTT	14	5350TP_rpt	3	BoLA-2:02601	SKNLNLNNVATVTT	63.429	TpMuguga_02g00119	Kelch domain-containing protein 3	3	1618	1631	YES	YES
SSKNLNLNNVATVTT	15	5350TP_rpt	3	BoLA-3:02701	SSKNLNLNNVATVTT	71.087	TpMuguga_02g00119	Kelch domain-containing protein 3	3	1617	1631	YES	YES
SSKNLNLNNVATVTT	15	2123TP_rpt	5	BoLA-2:00801	SSKNLNLNNVATVTT	82.5	TpMuguga_02g00119	Kelch domain-containing protein 3	3	1617	1631	YES	YES
GQIQDVFKRL	10	641TP	2	BoLA-6:01301	GQIQDVFKRL	0.247	TpMuguga_02g00123	DEAD/DEAH box helicase	1	189	198	NO
TYNNNRPMSVDLRSHGVL	18	5350TP_rpt	3	BoLA-3:02701	TYNNNRPMSVDLRSHGVL	55.091	TpMuguga_02g00140	Tp8 - Papain family cysteine protease	2	205	222	NO
TYNNNRPMSVDLRSHGVLTPVK	22	5350TP_rpt	3	BoLA-3:02701	TYNNNRPMSVDLRSHGVL	97.143	TpMuguga_02g00140	Tp8 - Papain family cysteine protease	2	205	226	NO
LMGGVSAAISKTAVAP	16	5350TP_rpt	3	BoLA-3:02701	LMGGVSAAISKTAVA	98.571	TpMuguga_02g00141	Mitochondrial carrier protein	1	12	27	NO
SKDEHKKLY	9	2229TP	5	BoLA-1:02301	SKDEHKKLY	0.066	TpMuguga_02g00142	Polyubiquitin	1	91	99	NO
ILGFDFNKLGKI	12	641TP	2	BoLA-6:01301	ILGFDFNKLGKI	7.887	TpMuguga_02g00219	hypothetical protein	1	495	506	NO
RATIIGFHK	9	5072TP	4	BoLA-2:01201	RATIIGFHK	0.037	TpMuguga_02g00222	40S ribosomal protein S29	6	44	52	YES	YES
RATIIGFHK	9	5072TP_rpt	4	BoLA-2:01201	RATIIGFHK	0.037	TpMuguga_02g00222	40S ribosomal protein S29	6	44	52	YES	YES
ATIIGFHK	8	1011TP	4	BoLA-2:01201	ATIIGFHK	0.114	TpMuguga_02g00222	40S ribosomal protein S29	6	45	52	YES	YES
ATIIGFHK	8	5072TP	4	BoLA-2:01201	ATIIGFHK	0.114	TpMuguga_02g00222	40S ribosomal protein S29	6	45	52	YES	YES
ATIIGFHK	8	5072TP_rpt	4	BoLA-2:01201	ATIIGFHK	0.114	TpMuguga_02g00222	40S ribosomal protein S29	6	45	52	YES	YES
ERATIIGF	8	641TP_rpt	2	BoLA-6:01301	ERATIIGF	35.556	TpMuguga_02g00222	40S ribosomal protein S29	6	43	50	YES	YES
LVYNIYDKRNQEVL	14	5350TP_rpt	3	BoLA-2:02601	LVYNIYDKRNQEVL	55.7	TpMuguga_02g00237	RNA polymerases N / 8 kDa subunit	1	60	73	NO
HMFSGKRTL	9	641TP_rpt	2	BoLA-6:01301	HMFSGKRTL	0.046	TpMuguga_02g00248	Nucleolar GTP-binding protein 1	1	583	591	NO
KQANVSIKKL	10	641TP_rpt	2	BoLA-6:01301	KQANVSIKKL	0.14	TpMuguga_02g00298	40S ribosomal protein S11	1	14	23	NO	YES
REYATDVDLEFV	12	2824TP_rpt	1	BoLA-6:01401	REYATDVDLEFV	5.487	TpMuguga_02g00304	Beta-adaptin-like protein C	1	360	371	NO
AILDAGDSDIVRSVE	15	2123TP_rpt	5	BoLA-1:01901	AILDAGDSDIVRSV	78.75	TpMuguga_02g00305	60S ribosomal protein L30-2	2	94	108	YES	YES
AILDAGDSDIVRSVE	15	5350TP_rpt	3	BoLA-3:02701	AILDAGDSDIVRSV	93.125	TpMuguga_02g00305	60S ribosomal protein L30-2	2	94	108	YES	YES
RLFSKTAER	9	641TP_rpt	2	BoLA-6:01301	RLFSKTAER	4.418	TpMuguga_02g00317	Ribosomal protein L18e/L15	1	126	134	NO	YES
SLQLKFAQGSDLPNL	15	641TP	2	BoLA-6:01301	SLQLKFAQGSDLPNL	5.773	TpMuguga_02g00321	hypothetical protein	1	188	202	NO
YLIAVKGTGACL	12	641TP_rpt	2	BoLA-6:01301	YLIAVKGTGACL	4.22	TpMuguga_02g00323	Ribosomal protein L14p/L23e	1	37	48	NO	YES
SLKSALIDTLI	11	641TP	2	BoLA-6:01301	SLKSALIDTLI	2.466	TpMuguga_02g00333	eIF-6 family	4	239	249	NO
KSALIDTLI	9	641TP_rpt	2	BoLA-6:01301	KSALIDTLI	8.787	TpMuguga_02g00333	eIF-6 family	4	241	249	NO
SLKSALIDT	9	641TP	2	BoLA-6:01301	SLKSALIDT	22.798	TpMuguga_02g00333	eIF-6 family	4	239	247	NO
SLKSALIDT	9	641TP_rpt	2	BoLA-6:01301	SLKSALIDT	22.798	TpMuguga_02g00333	eIF-6 family	4	239	247	NO
DNPSAVRFNIDTF	13	5350TP	3	BoLA-3:02701	DNPSAVRFNIDTF	2.226	TpMuguga_02g00346	Nop53 (60S ribosomal biogenesis) family protein	2	31	43	NO
DNPSAVRFNIDTF	13	5350TP_rpt	3	BoLA-3:02701	DNPSAVRFNIDTF	2.226	TpMuguga_02g00346	Nop53 (60S ribosomal biogenesis) family protein	2	31	43	NO
VSWTPNTHKWVL	12	2408TP	5	BoLA-4:02401	VSWTPNTHKW	13.93	TpMuguga_02g00422	Nucleoside diphosphate kinase	2	138	149	NO
WFKPDEF	7	2123TP_rpt	5	--	--	100	TpMuguga_02g00422	Nucleoside diphosphate kinase	2	131	137	NO
MDTFTRLLK	9	5350TP_rpt	3	BoLA-3:02701	MDTFTRLLK	52.372	TpMuguga_02g00450	Mitochondrial dicarboxylate/tricarboxylate transporter DTC	1	294	302	NO
RVRKLCEYAI	10	641TP	2	BoLA-6:01301	RVRKLCEYAI	2.395	TpMuguga_02g00476	Pre-mRNA-splicing factor clf1	1	499	508	NO
MEIDDEKRLLP	11	2824TP_rpt	1	BoLA-6:01401	MEIDDEKRLLP	0.354	TpMuguga_02g00487	Ribosomal protein S6e	3	16	26	NO	YES
MQGVLTPTRVRL	12	641TP_rpt	2	BoLA-6:01301	MQGVLTPTRVRL	1.373	TpMuguga_02g00487	Ribosomal protein S6e	3	64	75	NO	YES
MMQGVLTPTRVRL	13	641TP_rpt	2	BoLA-6:01301	MMQGVLTPTRVRL	4.896	TpMuguga_02g00487	Ribosomal protein S6e	3	63	75	NO	YES
AEDFKSLVI	9	2824TP_rpt	1	BoLA-2:01601	AEDFKSLVI	0.009	TpMuguga_02g00488	ATP synthase subunit D	1	77	85	NO
KLANSKNVSL	10	641TP_rpt	2	BoLA-6:01301	KLANSKNVSL	0.108	TpMuguga_02g00543	putative integral membrane protein	1	19	28	NO
SKATDRLVV	9	5350TP_rpt	3	BoLA-3:02701	SKATDRLVV	0.22	TpMuguga_02g00551	23 kDa piroplasm membrane protein	1	40	48	NO
RQAYAVSRL	9	641TP_rpt	2	BoLA-6:01301	RQAYAVSRL	0.115	TpMuguga_02g00568	Ribosomal protein L4/L1 family protein	13	48	56	NO	YES
KLNLKERRLAL	11	641TP_rpt	2	BoLA-6:01301	KLNLKERRLAL	0.15	TpMuguga_02g00568	Ribosomal protein L4/L1 family protein	13	113	123	NO	YES
SDLVRYVHTNM	11	641TP_rpt	2	BoLA-6:01301	SDLVRYVHTNM	6.627	TpMuguga_02g00568	Ribosomal protein L4/L1 family protein	13	33	43	YES	YES
DLVRYVHTNM	10	641TP_rpt	2	BoLA-6:01301	DLVRYVHTNM	14.931	TpMuguga_02g00568	Ribosomal protein L4/L1 family protein	13	34	43	YES	YES
SDLVRYVHTNM	11	2123TP_rpt	5	BoLA-1:01901	SDLVRYVHTNM	21.154	TpMuguga_02g00568	Ribosomal protein L4/L1 family protein	13	33	43	YES	YES
DLVRYVHTNM	10	5350TP_rpt	3	BoLA-3:02701	DLVRYVHTNM	24.91	TpMuguga_02g00568	Ribosomal protein L4/L1 family protein	13	34	43	YES	YES
SDLVRYVHTNM	11	5350TP	3	BoLA-3:02701	SDLVRYVHTNM	26.357	TpMuguga_02g00568	Ribosomal protein L4/L1 family protein	13	33	43	YES	YES
SDLVRYVHTNM	11	5350TP_rpt	3	BoLA-3:02701	SDLVRYVHTNM	26.357	TpMuguga_02g00568	Ribosomal protein L4/L1 family protein	13	33	43	YES	YES
VHRPVVSVFSVSTE	14	5350TP_rpt	3	BoLA-2:02601	VHRPVVSVFSVSTE	70.833	TpMuguga_02g00568	Ribosomal protein L4/L1 family protein	13	2	15	YES	YES
HRPVVSVFSVSTE	13	5350TP_rpt	3	BoLA-2:02601	HRPVVSVFSVSTE	74.722	TpMuguga_02g00568	Ribosomal protein L4/L1 family protein	13	3	15	YES	YES
VHRPVVSVFSVSTE	14	2123TP_rpt	5	BoLA-4:02401	VHRPVVSVF	76.667	TpMuguga_02g00568	Ribosomal protein L4/L1 family protein	13	2	15	YES	YES
VHRPVVSVFSVSTE	14	641TP_rpt	2	BoLA-6:01301	VHRPVVSVFSVSTE	85	TpMuguga_02g00568	Ribosomal protein L4/L1 family protein	13	2	15	YES	YES
VVSVFSVSTER	11	5350TP_rpt	3	BoLA-2:02601	VVSVFSVSTER	85.714	TpMuguga_02g00568	Ribosomal protein L4/L1 family protein	13	6	16	YES	YES
AGGGVIPHIHKALM	14	641TP_rpt	2	BoLA-6:01301	AGGGVIPHIHKALM	32.185	TpMuguga_02g00611	Probable histone H2A variant 1	8	124	137	YES	YES
AGGGVIPHIHKALM	14	5350TP	3	BoLA-3:02701	AGGGVIPHIHKALM	48.9	TpMuguga_02g00611	Probable histone H2A variant 1	8	124	137	YES	YES
AGGGVIPHIHKALM	14	5350TP_rpt	3	BoLA-3:02701	AGGGVIPHIHKALM	48.9	TpMuguga_02g00611	Probable histone H2A variant 1	8	124	137	YES	YES
AGGGVIPHIHKALM	14	2123TP_rpt	5	BoLA-2:02501	AGGGVIPHIHKALM	49.75	TpMuguga_02g00611	Probable histone H2A variant 1	8	124	137	YES	YES
GGGVIPHIHKALM	13	5350TP_rpt	3	BoLA-2:02601	GGGVIPHIHKALM	50.423	TpMuguga_02g00611	Probable histone H2A variant 1	8	125	137	YES	YES
ATIAGGGVIPHIHKALM	17	5350TP_rpt	3	BoLA-2:02601	ATIAGGGVIPHIHKALM	50.563	TpMuguga_02g00611	Probable histone H2A variant 1	8	121	137	YES	YES
HIHKALM	7	2123TP_rpt	5	--	--	100	TpMuguga_02g00611	Probable histone H2A variant 1	8	131	137	YES	YES
HIHKALM	7	5350TP_rpt	3	--	--	100	TpMuguga_02g00611	Probable histone H2A variant 1	8	131	137	YES	YES
AKKITELGF	9	5350TP_rpt	3	BoLA-2:02601	AKKITELGF	0.063	TpMuguga_02g00613	DEAD/DEAH box helicase	1	298	306	NO
VKKLKESLL	9	5350TP_rpt	3	BoLA-2:02601	VKKLKESLL	0.018	TpMuguga_02g00703	putative integral membrane protein	3	2713	2721	NO
NKLGDPLTL	9	5350TP_rpt	3	BoLA-3:02701	NKLGDPLTL	0.115	TpMuguga_02g00703	putative integral membrane protein	3	352	360	NO
YKPEGMEYPF	10	5350TP_rpt	3	BoLA-3:02701	YKPEGMEYPF	1.593	TpMuguga_02g00703	putative integral membrane protein	3	1144	1153	NO
YQKNSNNPFM	10	5350TP_rpt	3	BoLA-2:02601	YQKNSNNPFM	1.111	TpMuguga_02g00706	hypothetical protein	1	2449	2458	NO
GKNSVLLQV	9	5350TP_rpt	3	BoLA-2:02601	GKNSVLLQV	0.146	TpMuguga_02g00718	hypothetical protein	1	175	183	NO
RTFNDVSKRKH	11	2408TP	5	BoLA-1:00901	RTFNDVSKRKH	0.712	TpMuguga_02g00723	hypothetical protein	2	52	62	NO
YISEVFSGMNKSLH	14	2408TP	5	BoLA-1:00901	YISEVFSGMNKSLH	9.361	TpMuguga_02g00723	hypothetical protein	2	146	159	NO
TQVGIKVY	8	2408TP	5	BoLA-1:00901	TQVGIKVY	0.155	TpMuguga_02g00753	chaperone protein DnaK	1	484	491	NO
EIKERLAALAL	11	2824TP_rpt	1	BoLA-6:01401	EIKERLAALAL	3.081	TpMuguga_02g00758	hypothetical protein	85	549	559	YES	YES
EIKERLAALAL	11	2123TP_rpt	5	BoLA-1:01901	EIKERLAALAL	3.288	TpMuguga_02g00758	hypothetical protein	85	549	559	YES	YES
EIKERLAAL	9	2824TP_rpt	1	BoLA-2:01601	EIKERLAAL	1.917	TpMuguga_02g00758	hypothetical protein	85	549	557	YES	YES
EIKERLAALAL	11	5350TP	3	BoLA-2:02601	IKERLAALAL	9.289	TpMuguga_02g00758	hypothetical protein	85	549	559	YES	YES
EIKERLAALAL	11	5350TP_rpt	3	BoLA-2:02601	IKERLAALAL	9.289	TpMuguga_02g00758	hypothetical protein	85	549	559	YES	YES
YGDYGEFDRKTK	12	1011TP	4	BoLA-2:01201	YGDYGEFDRKTK	13.397	TpMuguga_02g00758	hypothetical protein	85	560	571	YES	YES
EIKERLAALAL	11	1011TP	4	BoLA-3:00201	EIKERLAALAL	14.514	TpMuguga_02g00758	hypothetical protein	85	549	559	YES	YES
EIKERLAALAL	11	5072TP	4	BoLA-3:00201	EIKERLAALAL	14.514	TpMuguga_02g00758	hypothetical protein	85	549	559	YES	YES
EIKERLAALAL	11	5072TP_rpt	4	BoLA-3:00201	EIKERLAALAL	14.514	TpMuguga_02g00758	hypothetical protein	85	549	559	YES	YES
EIKERLAALAL	11	2229TP	5	BoLA-6:04001	EIKERLAALAL	14.921	TpMuguga_02g00758	hypothetical protein	85	549	559	YES	YES
YGDYGEFDRKT	11	1011TP	4	BoLA-2:01201	YGDYGEFDRK	16.16	TpMuguga_02g00758	hypothetical protein	85	560	570	YES	YES
YGDYGEFDRKT	11	5072TP_rpt	4	BoLA-2:01201	YGDYGEFDRK	16.16	TpMuguga_02g00758	hypothetical protein	85	560	570	YES	YES
TNEIKERLAALAL	13	5350TP_rpt	3	BoLA-2:02601	TNEIKERLAALAL	26.951	TpMuguga_02g00758	hypothetical protein	85	547	559	YES	YES
YGDYGEFDRKTKEDSK	16	1011TP	4	BoLA-2:01201	YGDYGEFDRKTKEDSK	36.343	TpMuguga_02g00758	hypothetical protein	85	560	575	YES	YES
YGDYGEFDRKTKEDSK	16	5072TP_rpt	4	BoLA-2:01201	YGDYGEFDRKTKEDSK	36.343	TpMuguga_02g00758	hypothetical protein	85	560	575	YES	YES
ERLAALALYGDYGEFDRK	18	5072TP	4	BoLA-2:01201	RLAALALYGDYGEFDRK	37.328	TpMuguga_02g00758	hypothetical protein	85	552	569	YES	YES
ERLAALALYGDYGEFDRKTK	20	5072TP	4	BoLA-2:01201	RLAALALYGDYGEFDRKTK	48.12	TpMuguga_02g00758	hypothetical protein	85	552	571	YES	YES
ALYGDYGEFDRKT	13	2824TP_rpt	1	BoLA-6:01401	ALYGDYGEFDRKT	52.958	TpMuguga_02g00758	hypothetical protein	85	558	570	YES	YES
YGDYGEFDRKT	11	2123TP_rpt	5	BoLA-1:01901	YGDYGEFDRKT	63.636	TpMuguga_02g00758	hypothetical protein	85	560	570	YES	YES
YGDYGEFDRKT	11	2824TP_rpt	1	BoLA-6:01401	YGDYGEFDRKT	65.577	TpMuguga_02g00758	hypothetical protein	85	560	570	YES	YES
YGDYGEFDRKT	11	5350TP_rpt	3	BoLA-3:02701	YGDYGEFDRKT	68.833	TpMuguga_02g00758	hypothetical protein	85	560	570	YES	YES
ERLAALALYGDYGEFD	16	2123TP	5	BoLA-2:00801	ERLAALALYGDYGEF	76.667	TpMuguga_02g00758	hypothetical protein	85	552	567	YES	YES
ERLAALALYGDYGEFD	16	5350TP	3	BoLA-2:02601	ERLAALALYGDYGEF	79.231	TpMuguga_02g00758	hypothetical protein	85	552	567	YES	YES
YGDYGEFDRKTKEDSK	16	2229TP	5	BoLA-1:02301	YGDYGEFDRKTKEDSK	81.667	TpMuguga_02g00758	hypothetical protein	85	560	575	YES	YES
ERLAALALYGDYGEFDRK	18	2408TP	5	BoLA-4:02401	ERLAALALYGDYGEFDRK	81.667	TpMuguga_02g00758	hypothetical protein	85	552	569	YES	YES
ERLAALALYGDYGEFDRK	18	5350TP	3	BoLA-2:02601	ERLAALALYGDYGEFDRK	82	TpMuguga_02g00758	hypothetical protein	85	552	569	YES	YES
ERLAALALYGDYGEFDRKT	19	5350TP	3	BoLA-2:02601	ERLAALALYGDYGEFDRKT	83.5	TpMuguga_02g00758	hypothetical protein	85	552	570	YES	YES
ERLAALALYGDYGEFDRKT	19	2123TP	5	BoLA-1:01901	ERLAALALYGDYGEFDRKT	85	TpMuguga_02g00758	hypothetical protein	85	552	570	YES	YES
ERLAALALYGDYGEFDR	17	2408TP	5	BoLA-4:02401	ERLAALALYGDYGEFDR	85	TpMuguga_02g00758	hypothetical protein	85	552	568	YES	YES
IKERLAALALYGDYGEFD	18	2408TP	5	BoLA-1:00901	IKERLAALALYGDYGEF	85.625	TpMuguga_02g00758	hypothetical protein	85	550	567	YES	YES
EIKERLAALALYGDYGEFD	19	5350TP	3	BoLA-3:02701	EIKERLAALALYGDYGEF	86	TpMuguga_02g00758	hypothetical protein	85	549	567	YES	YES
YGDYGEFD	8	5350TP	3	BoLA-3:02701	YGDYGEFD	87.5	TpMuguga_02g00758	hypothetical protein	85	560	567	YES	YES
ERLAALALYGDYGEFDRKT	19	2824TP	1	BoLA-6:01401	ERLAALALYGDYGEFDRKT	89.286	TpMuguga_02g00758	hypothetical protein	85	552	570	YES	YES
EIKERLAALALYGDYGEFDRKT	22	2123TP	5	BoLA-1:01901	EIKERLAALAL	90	TpMuguga_02g00758	hypothetical protein	85	549	570	YES	YES
ERLAALALYGDYGEFD	16	2408TP	5	BoLA-4:02401	ERLAALALYGDYGEF	90	TpMuguga_02g00758	hypothetical protein	85	552	567	YES	YES
VKIYEGLENPDN	12	5350TP_rpt	3	BoLA-2:02601	VKIYEGLENPDN	90	TpMuguga_02g00758	hypothetical protein	85	629	640	YES	YES
ERLAALALYGDYGEFDR	17	2824TP	1	BoLA-6:01401	ERLAALALYGDYGEFDR	91	TpMuguga_02g00758	hypothetical protein	85	552	568	YES	YES
ERLAALALYGDYGEFDR	17	5350TP	3	BoLA-2:02601	ERLAALALYGDYGEF	91.667	TpMuguga_02g00758	hypothetical protein	85	552	568	YES	YES
EIKERLAALALYGDYGEFDR	20	5350TP	3	BoLA-3:02701	EIKERLAAL	91.875	TpMuguga_02g00758	hypothetical protein	85	549	568	YES	YES
EIKERLAALALYGDYGEFD	19	2824TP	1	BoLA-6:01401	EIKERLAALALYGDYGEF	92	TpMuguga_02g00758	hypothetical protein	85	549	567	YES	YES
ERLAALALYGDYGEFDRKTK	20	2229TP	5	BoLA-4:02401	RLAALALYGDYGEFDRKTK	92.5	TpMuguga_02g00758	hypothetical protein	85	552	571	YES	YES
IKERLAALALYGDYGEFD	18	5350TP	3	BoLA-2:02601	IKERLAALALYGDYGEF	92.5	TpMuguga_02g00758	hypothetical protein	85	550	567	YES	YES
EIKERLAALALYGDYGEFDRK	21	5350TP	3	BoLA-3:02701	EIKERLAAL	93.125	TpMuguga_02g00758	hypothetical protein	85	549	569	YES	YES
ERLAALALYGDYGEFDRKT	19	1011TP	4	BoLA-2:01201	RLAALALYGDYGEFDRK	93.5	TpMuguga_02g00758	hypothetical protein	85	552	570	YES	YES
ERLAALALYGDYGEFDRKT	19	5072TP	4	BoLA-2:01201	RLAALALYGDYGEFDRK	93.5	TpMuguga_02g00758	hypothetical protein	85	552	570	YES	YES
IKERLAALALYGDYGEFD	18	5072TP	4	BoLA-3:00201	IKERLAALALYGDYGEF	93.889	TpMuguga_02g00758	hypothetical protein	85	550	567	YES	YES
YGDYGEFDRKTKEDSKN	17	1011TP	4	BoLA-2:01201	YGDYGEFDRKTKEDSK	94	TpMuguga_02g00758	hypothetical protein	85	560	576	YES	YES
EIKERLAALALYGDYGEFDRKT	22	5350TP	3	BoLA-3:02701	EIKERLAAL	94.375	TpMuguga_02g00758	hypothetical protein	85	549	570	YES	YES
EIKERLAALALYGDYGEFDRKTK	23	5350TP	3	BoLA-3:02701	EIKERLAAL	94.375	TpMuguga_02g00758	hypothetical protein	85	549	571	YES	YES
EIKERLAALALYGDYGEFDRKTKE	24	5350TP	3	BoLA-3:02701	EIKERLAAL	94.375	TpMuguga_02g00758	hypothetical protein	85	549	572	YES	YES
EIKERLAALALYGDYGEFDRKT	22	2229TP	5	BoLA-4:02401	EIKERLAALALY	95	TpMuguga_02g00758	hypothetical protein	85	549	570	YES	YES
ERLAALALYGDYGEFDRKT	19	2229TP	5	BoLA-1:02301	ERLAALALYGDYGEFDRKT	95	TpMuguga_02g00758	hypothetical protein	85	552	570	YES	YES
ERLAALALYGDYGEFDRKTKE	21	2229TP	5	BoLA-4:02401	ERLAALALY	95	TpMuguga_02g00758	hypothetical protein	85	552	572	YES	YES
ERLAALALYGDYGEFDRKTKEDSK	24	2229TP	5	BoLA-4:02401	ERLAALALY	95	TpMuguga_02g00758	hypothetical protein	85	552	575	YES	YES
EIKERLAALALYGDYGEFDRK	21	2408TP	5	BoLA-4:02401	EIKERLAALALYGDYGEF	95	TpMuguga_02g00758	hypothetical protein	85	549	569	YES	YES
EIKERLAALALYGDYGEFDRKT	22	2408TP	5	BoLA-4:02401	EIKERLAALALY	95	TpMuguga_02g00758	hypothetical protein	85	549	570	YES	YES
ERLAALALYGDYGEFDRKT	19	2408TP	5	BoLA-4:02401	ERLAALALYGDYGEFDRKT	95	TpMuguga_02g00758	hypothetical protein	85	552	570	YES	YES
ERLAALALYGDYGEFDRKTKE	21	2408TP	5	BoLA-4:02401	ERLAALALY	95	TpMuguga_02g00758	hypothetical protein	85	552	572	YES	YES
EIKERLAALALYGDYGEFDRKT	22	2824TP	1	BoLA-6:01401	EIKERLAAL	95	TpMuguga_02g00758	hypothetical protein	85	549	570	YES	YES
EIKERLAALALYGDYGEFDRKTK	23	2824TP	1	BoLA-6:01401	EIKERLAAL	95	TpMuguga_02g00758	hypothetical protein	85	549	571	YES	YES
EIKERLAALALYGDYGEFDRKT	22	641TP	2	BoLA-6:01301	EIKERLAAL	95	TpMuguga_02g00758	hypothetical protein	85	549	570	YES	YES
ERLAALALYGDYGEFD	16	5072TP	4	BoLA-3:00201	ERLAALALYGDYGEF	97.059	TpMuguga_02g00758	hypothetical protein	85	552	567	YES	YES
VKIYEGLENPDN	12	2123TP_rpt	5	BoLA-1:01901	VKIYEGLENP	97.5	TpMuguga_02g00758	hypothetical protein	85	629	640	YES	YES
VDPGAYEHKIGRVGNVMVQTFVPYSA	26	5072TP	4	BoLA-2:01201	VDPGAYEHKIGR	97.5	TpMuguga_02g00758	hypothetical protein	85	507	532	YES	YES
FVKIYEGLENPDN	13	2824TP_rpt	1	BoLA-2:01601	FVKIYEGLENPDN	98	TpMuguga_02g00758	hypothetical protein	85	628	640	YES	YES
ERLAALALYGDYGEFDRKTK	20	5350TP	3	BoLA-2:02601	ERLAALALYGDYGEF	98	TpMuguga_02g00758	hypothetical protein	85	552	571	YES	YES
ERLAALALYGDYGEFDRKTKE	21	5350TP	3	BoLA-2:02601	ERLAALALYGDYGEF	98	TpMuguga_02g00758	hypothetical protein	85	552	572	YES	YES
VQVKEEEFVKIYEGLENPDN	20	5072TP	4	BoLA-2:01201	VQVKEEEFVKIYEGLENP	98.125	TpMuguga_02g00758	hypothetical protein	85	621	640	YES	YES
FVKIYEGLENPDN	13	5072TP	4	BoLA-2:01201	FVKIYEGLENP	98.125	TpMuguga_02g00758	hypothetical protein	85	628	640	YES	YES
FVKIYEGLENPDN	13	5072TP_rpt	4	BoLA-2:01201	FVKIYEGLENP	98.125	TpMuguga_02g00758	hypothetical protein	85	628	640	YES	YES
VDPGAYEHKIGRVGNVMVQTFVPYSA	26	5350TP	3	BoLA-3:02701	VDPGAYEHKIGRVGNVM	98.571	TpMuguga_02g00758	hypothetical protein	85	507	532	YES	YES
PGAYEHKIGRVGNVMVQTFVPYSA	24	5350TP	3	BoLA-3:02701	GAYEHKIGRVGNVMVQTF	98.571	TpMuguga_02g00758	hypothetical protein	85	509	532	YES	YES
ERLAALALYGDYGEFDRKTKEDSK	24	5350TP	3	BoLA-3:02701	ERLAALALY	98.571	TpMuguga_02g00758	hypothetical protein	85	552	575	YES	YES
EIKERLAALALYGDYGEFDRKT	22	1011TP	4	BoLA-3:00201	EIKERLAAL	98.824	TpMuguga_02g00758	hypothetical protein	85	549	570	YES	YES
EIKERLAALALYGDYGEFDRKT	22	5072TP	4	BoLA-3:00201	EIKERLAAL	98.824	TpMuguga_02g00758	hypothetical protein	85	549	570	YES	YES
VDPGAYEHKIGRVGNVMVQTFVPYSA	26	2408TP	5	BoLA-2:02501	VGNVMVQTFVPYSA	99	TpMuguga_02g00758	hypothetical protein	85	507	532	YES	YES
DPGAYEHKIGRVGNVMVQTFVPYSA	25	5350TP	3	BoLA-2:02601	DPGAYEHKI	99	TpMuguga_02g00758	hypothetical protein	85	508	532	YES	YES
VQVKEEEFVKIYEGLENPDN	20	5350TP	3	BoLA-2:02601	VQVKEEEFVKI	99	TpMuguga_02g00758	hypothetical protein	85	621	640	YES	YES
DPGAYEHKIGRVGNVMVQTFVPYSA	25	5072TP	4	BoLA-2:01201	DPGAYEHKIGR	99.375	TpMuguga_02g00758	hypothetical protein	85	508	532	YES	YES
NEIKERLAALALYGDYGEFDRKT	23	5072TP	4	BoLA-2:01201	RLAALALYGDYGEFDRK	99.375	TpMuguga_02g00758	hypothetical protein	85	548	570	YES	YES
FVKIYEGLENPDN	13	2123TP_rpt	5	BoLA-1:01901	FVKIYEGLENP	100	TpMuguga_02g00758	hypothetical protein	85	628	640	YES	YES
FVKIYEGLENPDN	13	5350TP	3	BoLA-3:02701	FVKIYEGLENP	100	TpMuguga_02g00758	hypothetical protein	85	628	640	YES	YES
FVKIYEGLENPDN	13	5350TP_rpt	3	BoLA-3:02701	FVKIYEGLENP	100	TpMuguga_02g00758	hypothetical protein	85	628	640	YES	YES
ERLAALALYGDYGEFD	16	641TP	2	BoLA-6:01301	ERLAALALYGDYGEF	100	TpMuguga_02g00758	hypothetical protein	85	552	567	YES	YES
ERLAALALYGDYGEFDRKT	19	641TP	2	BoLA-6:01301	ERLAALALYGDYGEFDRKT	100	TpMuguga_02g00758	hypothetical protein	85	552	570	YES	YES
KLFSTKRPSLSL	12	641TP_rpt	2	BoLA-6:01301	KLFSTKRPSLSL	0.196	TpMuguga_02g00803	Ribosomal L18ae/LX protein domain	4	180	191	YES	YES
STKRPSLSL	9	641TP_rpt	2	BoLA-6:01301	STKRPSLSL	0.271	TpMuguga_02g00803	Ribosomal L18ae/LX protein domain	4	183	191	YES	YES
STKRPSLSL	9	2123TP_rpt	5	BoLA-2:02501	STKRPSLSL	0.457	TpMuguga_02g00803	Ribosomal L18ae/LX protein domain	4	183	191	YES	YES
DRKLFSTKRPSLSL	14	2229TP	5	BoLA-6:04001	RKLFSTKRPSLSL	24.464	TpMuguga_02g00803	Ribosomal L18ae/LX protein domain	4	178	191	YES	YES
SSFTSGYTK	9	1011TP	4	BoLA-2:01201	SSFTSGYTK	0.007	TpMuguga_02g00895	Tp9 - Hypothetical protein	6	54	62	NO
RDDLGSSFTSGYTK	14	1011TP	4	BoLA-2:01201	RDDLGSSFTSGYTK	0.581	TpMuguga_02g00895	Tp9 - Hypothetical protein	6	49	62	NO
FRDDLGSSFTSGYTK	15	1011TP	4	BoLA-2:01201	FRDDLGSSFTSGYTK	2.964	TpMuguga_02g00895	Tp9 - Hypothetical protein	6	48	62	NO
SSFTSGYTKQDLDAKFPGMK	20	1011TP	4	BoLA-2:01201	SSFTSGYTK	25.301	TpMuguga_02g00895	Tp9 - Hypothetical protein	6	54	73	YES	YES
SSFTSGYTKQDLDAKFPGMK	20	5072TP	4	BoLA-2:01201	SSFTSGYTK	25.301	TpMuguga_02g00895	Tp9 - Hypothetical protein	6	54	73	YES	YES
AKFPGMKKSKGPKDK	15	2229TP	5	BoLA-1:02301	AKFPGMKKSKGPKDK	39.772	TpMuguga_02g00895	Tp9 - Hypothetical protein	6	67	81	YES	YES
AQGDPVFL	8	2408TP	5	BoLA-2:02501	AQGDPVFL	0.165	TpMuguga_02g00896	hypothetical protein	1	37	44	NO
FERVYAVYDSTVAPKPVGN	19	5350TP_rpt	3	BoLA-2:02601	FERVYAVYDSTVAPKPVGN	90	TpMuguga_02g00926	CAAX prenyl protease 1 homolog	1	431	449	NO
AQVHLGHR	8	2408TP	5	BoLA-1:00901	AQVHLGHR	3.825	TpMuguga_02g00938	hypothetical protein	1	372	379	NO
AGASGEVVKTIL	12	641TP_rpt	2	BoLA-6:01301	AGASGEVVKTIL	20.024	TpMuguga_02g02360	hypothetical protein	1	1540	1551	NO
LTIEVLPNDEDDDDGYLK	18	5072TP	4	BoLA-2:01201	LTIEVLPNDEDDDDGYLK	5.973	TpMuguga_02g02420	putative integral membrane protein	2	77	94	NO
LTIEVLPNDEDDDDGYLK	18	5072TP_rpt	4	BoLA-2:01201	LTIEVLPNDEDDDDGYLK	5.973	TpMuguga_02g02420	putative integral membrane protein	2	77	94	NO
TSWLLHP	7	2123TP_rpt	5	--	--	100	TpMuguga_02g02655	hypothetical protein	4	112	118	YES	YES
TSWLLHP	7	2824TP_rpt	1	--	--	100	TpMuguga_02g02655	hypothetical protein	4	112	118	YES	YES
TSWLLHP	7	5350TP_rpt	3	--	--	100	TpMuguga_02g02655	hypothetical protein	4	112	118	YES	YES
TSWLLHP	7	641TP_rpt	2	-	--	100	TpMuguga_02g02655	hypothetical protein	4	112	118	YES	YES
TNIFKQQVI	9	5072TP	4	BoLA-3:00201	TNIFKQQVI	2.104	TpMuguga_03g00041	putative integral membrane protein	1	51	59	NO
YLNDLEKIV	9	2408TP	5	BoLA-1:00901	YLNDLEKIV	4.972	TpMuguga_03g00046	SAC3/GANP/Nin1/mts3/eIF-3 p25 family protein	1	264	272	NO
KTAPVTGGVKK	11	1011TP	4	BoLA-2:01201	KTAPVTGGVKK	0.16	TpMuguga_03g00152:TpMuguga_04g00321	Core histone H2A/H2B/H3/H4	3	28	38	NO	YES
KTAPVTGGVKK	11	5072TP_rpt	4	BoLA-2:01201	KTAPVTGGVKK	0.16	TpMuguga_03g00152:TpMuguga_04g00321	Core histone H2A/H2B/H3/H4	3	28	38	NO	YES
KTAPVTGGVK	10	1011TP	4	BoLA-2:01201	KTAPVTGGVK	0.457	TpMuguga_03g00152:TpMuguga_04g00321	Core histone H2A/H2B/H3/H4	3	28	37	NO	YES
HSSDKSSVLQSDWDEGSF	18	5350TP_rpt	3	BoLA-3:02701	HSSDKSSVLQSDWDEGSF	36.827	TpMuguga_03g00175	putative integral membrane protein	1	70	87	NO
LVVPKSGDKSN	11	2824TP	1	BoLA-6:01401	LVVPKSGDKSN	90	TpMuguga_03g00186	Stomatin-like protein 2 mitochondrial	1	343	353	NO
QPSYLSQAL	9	5350TP_rpt	3	BoLA-3:02701	QPSYLSQAL	6.573	TpMuguga_03g00202	DNA polymerase (pol2) family protein	3	159	167	NO
QPSYLSQAL	9	1011TP	4	BoLA-3:00201	QPSYLSQAL	7.041	TpMuguga_03g00202	DNA polymerase (pol2) family protein	3	159	167	NO
QPSYLSQAL	9	5072TP	4	BoLA-3:00201	QPSYLSQAL	7.041	TpMuguga_03g00202	DNA polymerase (pol2) family protein	3	159	167	NO
TALIVYLIL	9	5072TP_rpt	4	BoLA-3:00201	TALIVYLIL	4.414	TpMuguga_03g00244	hypothetical protein	1	315	323	NO
LQSEVFPNY	9	2408TP	5	BoLA-1:00901	LQSEVFPNY	0.107	TpMuguga_03g00253	hypothetical protein	3	289	297	NO
LNTSIGGSL	9	5072TP	4	BoLA-3:00201	LNTSIGGSL	0.999	TpMuguga_03g00253	hypothetical protein	3	214	222	NO
FNFSESKLTF	10	5350TP	3	BoLA-3:02701	FNFSESKLTF	1.384	TpMuguga_03g00253	hypothetical protein	3	250	259	NO
SQNNRSEMSNL	11	641TP_rpt	2	BoLA-6:01301	SQNNRSEMSNL	0.069	TpMuguga_03g00257	hypothetical protein	1	45	55	NO
KQTNYVNGVPQSPEFPKEFK	20	2123TP_rpt	5	BoLA-2:02501	KQTNYVNGVPQSPEFPKEF	60.37	TpMuguga_03g00278	Mitochondrial ATP synthase epsilon chain family protein	2	41	60	YES	YES
KQTNYVNGVPQSPEFPKEFK	20	2824TP_rpt	1	BoLA-6:01401	KQTNYVNGVPQSPEFPKEF	80	TpMuguga_03g00278	Mitochondrial ATP synthase epsilon chain family protein	2	41	60	YES	YES
FRNLSEDEIDTINHGTIDTK	20	5350TP_rpt	3	BoLA-3:02701	DTINHGTIDTK	97.857	TpMuguga_03g00320	Biotin-requiring enzyme family protein	1	248	267	NO
SSMRDALNPPPTH	13	2408TP	5	BoLA-1:00901	SSMRDALNPPPTH	1.163	TpMuguga_03g00330	hypothetical protein	1	438	450	NO
SQKRKNKPL	9	641TP_rpt	2	BoLA-6:01301	SQKRKNKPL	0.005	TpMuguga_03g00388	hypothetical protein	1	199	207	NO
FDVDGGERAVMF	12	5350TP_rpt	3	BoLA-3:02701	DGGERAVMF	32.099	TpMuguga_03g00407	Prohibitin-4, mitochondrial	1	27	38	NO
MEQPKLAKVNKV	12	2123TP_rpt	5	BoLA-1:01901	MEQPKLAKVNKV	2.96	TpMuguga_03g00428	ribosomal protein S28-B 40S	19	1	12	YES	YES
SGWEGRTL	8	2229TP	5	BoLA-6:04001	SGWEGRTL	0.21	TpMuguga_03g00428	ribosomal protein S28-B 40S	19	33	40	NO	YES
SGWEGRTLI	9	1011TP	4	BoLA-3:00201	SGWEGRTLI	0.666	TpMuguga_03g00428	ribosomal protein S28-B 40S	19	33	41	NO	YES
SGWEGRTLI	9	5072TP_rpt	4	BoLA-3:00201	SGWEGRTLI	0.666	TpMuguga_03g00428	ribosomal protein S28-B 40S	19	33	41	NO	YES
MEQPKLAKVNKVL	13	2123TP_rpt	5	BoLA-1:01901	MEQPKLAKVNKVL	5.462	TpMuguga_03g00428	ribosomal protein S28-B 40S	19	1	13	YES	YES
MEQPKLAKVNK	11	2123TP_rpt	5	BoLA-1:01901	MEQPKLAKV	9.066	TpMuguga_03g00428	ribosomal protein S28-B 40S	19	1	11	YES	YES
MEQPKLAKVNKVLG	14	2123TP_rpt	5	BoLA-1:01901	MEQPKLAKVNKVLG	24.711	TpMuguga_03g00428	ribosomal protein S28-B 40S	19	1	14	YES	YES
MEQPKLAKVNKVLG	14	2824TP_rpt	1	BoLA-6:01401	MEQPKLAKVNKVLG	32.536	TpMuguga_03g00428	ribosomal protein S28-B 40S	19	1	14	YES	YES
KLAKVNKVLG	10	2123TP_rpt	5	BoLA-4:02401	KLAKVNKVL	39.889	TpMuguga_03g00428	ribosomal protein S28-B 40S	19	5	14	YES	YES
MEQPKLAKVNKVLG	14	641TP_rpt	2	BoLA-6:01301	MEQPKLAKVNKVL	42.75	TpMuguga_03g00428	ribosomal protein S28-B 40S	19	1	14	YES	YES
EQPKLAKVNKVLG	13	5072TP_rpt	4	BoLA-3:00201	EQPKLAKVNKVL	44.893	TpMuguga_03g00428	ribosomal protein S28-B 40S	19	2	14	YES	YES
TGNRGGVTQVRVDF	14	5350TP_rpt	3	BoLA-3:02701	TGNRGGVTQVRVDF	45.154	TpMuguga_03g00428	ribosomal protein S28-B 40S	19	16	29	NO	YES
EQPKLAKVNKVLG	13	641TP_rpt	2	BoLA-6:01301	EQPKLAKVNKVL	50.938	TpMuguga_03g00428	ribosomal protein S28-B 40S	19	2	14	YES	YES
EQPKLAKVNKVLG	13	5350TP_rpt	3	BoLA-3:02701	EQPKLAKVNKVL	54.423	TpMuguga_03g00428	ribosomal protein S28-B 40S	19	2	14	YES	YES
MEQPKLAKVNKVLG	14	5350TP	3	BoLA-2:02601	MEQPKLAKVNKVL	60.571	TpMuguga_03g00428	ribosomal protein S28-B 40S	19	1	14	YES	YES
MEQPKLAKVNKVLG	14	5350TP_rpt	3	BoLA-2:02601	MEQPKLAKVNKVL	60.571	TpMuguga_03g00428	ribosomal protein S28-B 40S	19	1	14	YES	YES
EQPKLAKVNKVLG	13	2123TP_rpt	5	BoLA-1:01901	EQPKLAKVNKV	64.545	TpMuguga_03g00428	ribosomal protein S28-B 40S	19	2	14	YES	YES
MEQPKLAKVNKVLG	14	5072TP_rpt	4	BoLA-3:00201	MEQPKLAKVNKVL	91.667	TpMuguga_03g00428	ribosomal protein S28-B 40S	19	1	14	YES	YES
VKGPVREGDILALLETE	17	5350TP	3	BoLA-2:02601	VKGPVREGDILALLETE	92.5	TpMuguga_03g00428	ribosomal protein S28-B 40S	19	44	60	NO	YES
AKKDPNAPKRAL	12	5350TP_rpt	3	BoLA-2:02601	AKKDPNAPKRAL	0.125	TpMuguga_03g00469	High mobility group protein homolog NHP1	1	16	27	NO
YVGKAPTLW	9	5350TP_rpt	3	BoLA-3:02701	YVGKAPTLW	1.318	TpMuguga_03g00478	DEAD/DEAH box helicase family protein	1	167	175	NO
RVRTPGARL	9	641TP_rpt	2	BoLA-6:01301	RVRTPGARL	0.197	TpMuguga_03g00488	ribosomal protein L34-A 60S	1	22	30	NO	YES
SKVDRVSL	8	2229TP	5	BoLA-1:02301	SKVDRVSL	0.087	TpMuguga_03g00507	CCA tRNA nucleotidyltransferase mitochondrial	1	495	502	NO
MEEVVLVFKNNGYSKK	16	5350TP_rpt	3	BoLA-2:02601	MEEVVLVFKNNGYSKK	84.5	TpMuguga_03g00522	hypothetical protein	1	100	115	NO
NVFPLILGK	9	5072TP	4	BoLA-2:01201	NVFPLILGK	0.077	TpMuguga_03g00544	putative integral membrane protein	1	184	192	NO
AVKVHGSLARAG	12	2824TP	1	BoLA-6:01401	AVKVHGSLARAG	58	TpMuguga_03g00566	40S ribosomal protein S30	3	2	13	YES	YES
AVKVHGSLARAGKVRN	16	2123TP_rpt	5	BoLA-4:02401	AVKVHGSLARAGKVR	92.5	TpMuguga_03g00566	40S ribosomal protein S30	3	2	17	YES	YES
ASNVAGKRRGQNSQQ	15	2824TP	1	BoLA-2:01601	ASNVAGKRRGQNSQQ	95	TpMuguga_03g00566	40S ribosomal protein S30	3	46	60	NO	YES
SQQPPSFLNDAVRTDFH	17	2408TP	5	BoLA-1:00901	SQQPPSFLNDAVRTDFH	0.525	TpMuguga_03g00577	Cwf15/Cwc15 cell cycle control family protein	1	190	206	NO
LRLFGNKDEYL	11	2123TP_rpt	5	BoLA-2:02501	LRLFGNKDEYL	22.687	TpMuguga_03g00602	hypothetical protein	1	182	192	NO
GVDVDQLLH	9	2123TP_rpt	5	BoLA-1:00901	GVDVDQLLH	0.357	TpMuguga_03g00655	N4 - Hypothetical protein	1	130	138	NO
VTFNVRNFGQTLVTK	15	5072TP_rpt	4	BoLA-2:01201	VTFNVRNFGQTLVTK	2.018	TpMuguga_03g00697	Ribosomal S3Ae family protein	3	36	50	NO	YES
YNLKAPVTF	9	5350TP	3	BoLA-3:02701	YNLKAPVTF	0.04	TpMuguga_03g00697	Ribosomal S3Ae family protein	3	30	38	NO	YES
YNLKAPVTF	9	5350TP_rpt	3	BoLA-3:02701	YNLKAPVTF	0.04	TpMuguga_03g00697	Ribosomal S3Ae family protein	3	30	38	NO	YES
AGFITHLM	8	2123TP_rpt	5	BoLA-2:02501	AGFITHLM	2.222	TpMuguga_03g00710	Ribosomal S17	7	51	58	NO	YES
FQYNKKVAEEVAL	13	641TP_rpt	2	BoLA-6:01301	FQYNKKVAEEVAL	0.11	TpMuguga_03g00710	Ribosomal S17	7	28	40	NO	YES
FQYNKKVAEEV	11	641TP_rpt	2	BoLA-6:01301	FQYNKKVAEEV	0.34	TpMuguga_03g00710	Ribosomal S17	7	28	38	NO	YES
LGLDFQYNKKVAEEVAL	17	5072TP	4	BoLA-3:00201	LGLDFQYNKKVAEEVAL	8.229	TpMuguga_03g00710	Ribosomal S17	7	24	40	NO	YES
SFNAHEHRERH	11	2824TP_rpt	1	BoLA-2:01601	SFNAHEHRERH	22.783	TpMuguga_03g00710	Ribosomal S17	7	120	130	NO	YES
KVMSFNAHEHRERH	14	2824TP	1	BoLA-2:01601	KVMSFNAHEHRERH	61	TpMuguga_03g00710	Ribosomal S17	7	117	130	NO	YES
GFITHLM	7	2123TP_rpt	5	--	--	100	TpMuguga_03g00710	Ribosomal S17	7	52	58	NO	YES
ILRTIVQQL	9	641TP	2	BoLA-6:01301	ILRTIVQQL	0.1	TpMuguga_03g00716	Ribosomal protein S19e	4	121	129	NO	YES
ILRTIVQQL	9	641TP_rpt	2	BoLA-6:01301	ILRTIVQQL	0.1	TpMuguga_03g00716	Ribosomal protein S19e	4	121	129	NO	YES
KLKKADRVVP	10	641TP_rpt	2	BoLA-6:01301	KLKKADRVVP	14.063	TpMuguga_03g00716	Ribosomal protein S19e	4	11	20	NO	YES
NPDLFVKAFA	10	5350TP_rpt	3	BoLA-3:02701	NPDLFVKAF	49.833	TpMuguga_03g00716	Ribosomal protein S19e	4	32	41	NO	YES
LQKHISKLKK	10	5072TP_rpt	4	BoLA-2:01201	LQKHISKLKK	4.486	TpMuguga_03g00717	40S ribosomal protein S12	10	133	142	YES	YES
LQKHISKLKK	10	2123TP_rpt	5	BoLA-1:00901	LQKHISKLKK	9.38	TpMuguga_03g00717	40S ribosomal protein S12	10	133	142	YES	YES
VFLQKHISKLKK	12	5072TP	4	BoLA-2:01201	VFLQKHISKLKK	20.243	TpMuguga_03g00717	40S ribosomal protein S12	10	131	142	YES	YES
VFLQKHISKLKK	12	5072TP_rpt	4	BoLA-2:01201	VFLQKHISKLKK	20.243	TpMuguga_03g00717	40S ribosomal protein S12	10	131	142	YES	YES
VFLQKHISKLKK	12	2123TP_rpt	5	BoLA-4:02401	VFLQKHISKLKK	32	TpMuguga_03g00717	40S ribosomal protein S12	10	131	142	YES	YES
VFLQKHISKLKK	12	2408TP	5	BoLA-4:02401	VFLQKHISKLKK	32	TpMuguga_03g00717	40S ribosomal protein S12	10	131	142	YES	YES
VFLQKHISKLKK	12	5350TP	3	BoLA-2:02601	VFLQKHISKLKK	67.5	TpMuguga_03g00717	40S ribosomal protein S12	10	131	142	YES	YES
VFLQKHISKLKK	12	5350TP_rpt	3	BoLA-2:02601	VFLQKHISKLKK	67.5	TpMuguga_03g00717	40S ribosomal protein S12	10	131	142	YES	YES
VFLQKHISKLKK	12	2824TP	1	BoLA-2:01601	VFLQKHISKLKK	77.308	TpMuguga_03g00717	40S ribosomal protein S12	10	131	142	YES	YES
VFLQKHISKLKK	12	2824TP_rpt	1	BoLA-2:01601	VFLQKHISKLKK	77.308	TpMuguga_03g00717	40S ribosomal protein S12	10	131	142	YES	YES
FVKLQDYSKF	10	5350TP_rpt	3	BoLA-2:02601	FVKLQDYSKF	3.398	TpMuguga_03g00726	putative integral membrane protein	1	123	132	NO
MEDLVHEVY	9	2824TP_rpt	1	BoLA-2:01601	MEDLVHEVY	0.098	TpMuguga_03g00744	60S ribosomal protein L7-2	1	195	203	NO	YES
KQRWADKAYKKANL	14	641TP_rpt	2	BoLA-6:01301	KQRWADKAYKKANL	0.967	TpMuguga_03g00745	ribosomal protein S23 (S12)	2	21	34	NO	YES
VVKVSGVSLL	10	641TP_rpt	2	BoLA-6:01301	VVKVSGVSLL	1.28	TpMuguga_03g00745	ribosomal protein S23 (S12)	2	124	133	NO	YES
SMKGKHELTL	10	641TP	2	BoLA-6:01301	SMKGKHELTL	0.009	TpMuguga_03g00747	DEAD/DEAH box helicase	2	2223	2232	NO
SNAQELSLVQK	11	2824TP_rpt	1	BoLA-2:01601	SNAQELSLVQK	42.091	TpMuguga_03g00747	DEAD/DEAH box helicase	2	1987	1997	NO
PVALRPPGAPMDTKNVL	17	5350TP_rpt	3	BoLA-2:02601	ALRPPGAPMDTKNVL	62	TpMuguga_03g00769	putative integral membrane protein	1	84	100	NO
SSMVMQLLAGSK	12	5072TP_rpt	4	BoLA-2:01201	SSMVMQLLAGSK	1.271	TpMuguga_03g00852	Protein transport protein Sec61 subunit alpha	2	89	100	NO
KGTEFEGALISL	12	5072TP_rpt	4	BoLA-3:00201	KGTEFEGALISL	1.427	TpMuguga_03g00852	Protein transport protein Sec61 subunit alpha	2	208	219	NO
AGVELDTQKKFL	12	5072TP	4	BoLA-3:00201	AGVELDTQKKFL	1.356	TpMuguga_03g00858	Multiprotein-bridging factor 1c	2	32	43	NO
AGVELDTQKKFL	12	5072TP_rpt	4	BoLA-3:00201	AGVELDTQKKFL	1.356	TpMuguga_03g00858	Multiprotein-bridging factor 1c	2	32	43	NO
LGPILIYEDL	10	5072TP_rpt	4	BoLA-3:00201	LGPILIYEDL	0.102	TpMuguga_03g00861	p150 - Hypothetical protein	2	63	72	NO
LGPILIYEDL	10	5350TP_rpt	3	BoLA-3:02701	LGPILIYEDL	16.041	TpMuguga_03g00861	p150 - Hypothetical protein	2	63	72	NO
SSIDVNVKL	9	1011TP	4	BoLA-3:00201	SSIDVNVKL	0.091	TpMuguga_03g02030	N-terminal region of Chorein, a TM vesicle-mediated sorter family protein	1	3510	3518	NO
KQVVRDAMVEQDML	14	641TP	2	BoLA-6:01301	KQVVRDAMVEQDML	1.584	TpMuguga_03g02350	RF-1 domain protein	1	534	547	NO
FGIPLVTK	8	5072TP_rpt	4	BoLA-2:01201	FGIPLVTK	0.379	TpMuguga_03g02680	putative integral membrane protein	1	166	173	NO
LELIRARNEI	10	641TP	2	BoLA-6:01301	LELIRARNEI	6.824	TpMuguga_04g00031	ATPase family associated with various cellular activities (AAA)	1	47	56	NO
VEEQGVQILKKRTF	14	641TP_rpt	2	BoLA-6:01301	VEEQGVQILKKRTF	4.838	TpMuguga_04g00050	ribosomal protein S19	5	2	15	YES	YES
VEEQGVQILKKRTF	14	2824TP_rpt	1	BoLA-2:01601	VEEQGVQILKKRTF	5.237	TpMuguga_04g00050	ribosomal protein S19	5	2	15	YES	YES
VEEQGVQILKKRTF	14	2123TP_rpt	5	BoLA-1:01901	VEEQGVQILKKRTF	16.968	TpMuguga_04g00050	ribosomal protein S19	5	2	15	YES	YES
VEEQGVQILKKRTF	14	5350TP	3	BoLA-2:02601	VEEQGVQILKKRTF	23.093	TpMuguga_04g00050	ribosomal protein S19	5	2	15	YES	YES
VEEQGVQILKKRTF	14	5350TP_rpt	3	BoLA-2:02601	VEEQGVQILKKRTF	23.093	TpMuguga_04g00050	ribosomal protein S19	5	2	15	YES	YES
SPDQPDQHHQPTPAAQP	17	1011TP	4	BoLA-3:00201	SPDQPDQHHQPTPAAQP	61.79	TpMuguga_04g00051	PIM	1	228	244	NO
ALEATRLIRYNKKSTLSSREVQTAV	25	5350TP	3	BoLA-3:02701	YNKKSTLSSREVQTAV	83.462	TpMuguga_04g00071	Histone H2B	1	71	95	NO	YES
AEVDALLMH	9	2123TP_rpt	5	BoLA-1:00901	AEVDALLMH	0.09	TpMuguga_04g00094	ribosomal protein L32 60S	1	80	88	NO	YES
YEIVPIGGFIKQ	12	5350TP_rpt	3	BoLA-2:02601	YEIVPIGGFIKQ	61.714	TpMuguga_04g00108	Signal peptidase subunit family protein	1	127	138	NO
NSNELKDIK	9	5072TP_rpt	4	BoLA-2:01201	NSNELKDIK	1.601	TpMuguga_04g00144	hypothetical protein	1	336	344	NO
IEDEVCKVI	9	2824TP_rpt	1	BoLA-2:01601	IEDEVCKVI	0.089	TpMuguga_04g00206	hypothetical protein	1	584	592	NO
FRNEKDLGF	9	641TP	2	BoLA-6:01301	FRNEKDLGF	7.444	TpMuguga_04g00227	Bromodomain protein	1	1403	1411	NO
SLMPKKHKRLL	11	641TP_rpt	2	BoLA-6:01301	SLMPKKHKRLL	0.079	TpMuguga_04g00229	Pescadillo N-terminus family protein	1	424	434	NO
SQMSRNIESKH	11	2123TP_rpt	5	BoLA-1:00901	SQMSRNIESKH	0.032	TpMuguga_04g00233	Protein IWS1 homolog	1	309	319	NO
DTFIHITDL	9	5350TP	3	BoLA-3:02701	DTFIHITDL	1.562	TpMuguga_04g00277	40S ribosomal protein S14-2	3	39	47	NO	YES
DTFIHITDL	9	5350TP_rpt	3	BoLA-3:02701	DTFIHITDL	1.562	TpMuguga_04g00277	40S ribosomal protein S14-2	3	39	47	NO	YES
GITAVHVKLRATGGTRS	17	2123TP_rpt	5	BoLA-1:01901	GITAVHVKLRATGGTRS	92.5	TpMuguga_04g00277	40S ribosomal protein S14-2	3	89	105	NO	YES
TIMPKDVHL	9	641TP_rpt	2	BoLA-6:01301	TIMPKDVHL	0.169	TpMuguga_04g00321:TpMuguga_03g00152	Core histone H2A/H2B/H3/H4	1	119	127	NO	YES
VQAVLLPKKH	10	2408TP	5	BoLA-1:00901	VQAVLLPKKH	0.281	TpMuguga_04g00322	Histone H2A	41	113	122	YES	YES
FPVGRVGRY	9	2123TP_rpt	5	BoLA-4:02401	FPVGRVGRY	1.011	TpMuguga_04g00322	Histone H2A	41	27	35	NO	YES
KAVTKSAKAGL	11	641TP_rpt	2	BoLA-6:01301	KAVTKSAKAGL	1.249	TpMuguga_04g00322	Histone H2A	41	15	25	NO	YES
AAKAVTKSAKAGL	13	641TP_rpt	2	BoLA-6:01301	AAKAVTKSAKAGL	6.596	TpMuguga_04g00322	Histone H2A	41	13	25	NO	YES
AVRNDEELSKFL	12	5350TP_rpt	3	BoLA-2:02601	VRNDEELSKFL	22.427	TpMuguga_04g00322	Histone H2A	41	88	99	YES	YES
AVLLPKKHKKD	11	2123TP_rpt	5	BoLA-2:00801	AVLLPKKHKK	35.6	TpMuguga_04g00322	Histone H2A	41	115	125	YES	YES
AVLLPKKHKKDRD	13	5072TP	4	BoLA-2:01201	AVLLPKKHKK	45.714	TpMuguga_04g00322	Histone H2A	41	115	127	YES	YES
AVLLPKKHKKDRD	13	5072TP_rpt	4	BoLA-2:01201	AVLLPKKHKK	45.714	TpMuguga_04g00322	Histone H2A	41	115	127	YES	YES
AGNAARDNKKSRIVPRHL	18	2123TP_rpt	5	BoLA-2:00801	AGNAARDNKKSRIVPRHL	48	TpMuguga_04g00322	Histone H2A	41	68	85	YES	YES
ELAGNAARDNKKSRIVPRHL	20	5350TP_rpt	3	BoLA-3:02701	NKKSRIVPRHL	49.556	TpMuguga_04g00322	Histone H2A	41	66	85	YES	YES
EVLELAGNAARDNKKSRIVPRHL	23	5350TP_rpt	3	BoLA-3:02701	NKKSRIVPRHL	52.372	TpMuguga_04g00322	Histone H2A	41	63	85	YES	YES
VAEVLELAGNAARDNKKSRIVPRHL	25	5350TP	3	BoLA-3:02701	NKKSRIVPRHL	53.397	TpMuguga_04g00322	Histone H2A	41	61	85	YES	YES
VAEVLELAGNAARDNKKSRIVPRHL	25	5350TP_rpt	3	BoLA-3:02701	NKKSRIVPRHL	53.397	TpMuguga_04g00322	Histone H2A	41	61	85	YES	YES
VLLPKKHKKDRD	12	5072TP_rpt	4	BoLA-2:01201	VLLPKKHKK	54.752	TpMuguga_04g00322	Histone H2A	41	116	127	YES	YES
VLLPKKHKKDRD	12	641TP_rpt	2	BoLA-6:01301	VLLPKKHKKDRD	66.25	TpMuguga_04g00322	Histone H2A	41	116	127	YES	YES
VLLPKKHKKDRD	12	2123TP_rpt	5	BoLA-2:00801	VLLPKKHKK	76.667	TpMuguga_04g00322	Histone H2A	41	116	127	YES	YES
ASGGVMPNVQAVLLPK	16	2123TP_rpt	5	BoLA-2:00801	ASGGVMPNVQAVLLPK	78.333	TpMuguga_04g00322	Histone H2A	41	105	120	YES	YES
AVLLPKKHKKDRD	13	2123TP_rpt	5	BoLA-2:00801	AVLLPKKHKK	82.5	TpMuguga_04g00322	Histone H2A	41	115	127	YES	YES
VAEVLELAGNAARDNKKSRIVPRHL	25	641TP_rpt	2	BoLA-6:01301	RDNKKSRIVPRHL	82.5	TpMuguga_04g00322	Histone H2A	41	61	85	YES	YES
LLPKKHKKDRD	11	2123TP_rpt	5	BoLA-2:00801	LLPKKHKKDR	85	TpMuguga_04g00322	Histone H2A	41	117	127	YES	YES
VQAVLLPKKHKKDRD	15	5072TP_rpt	4	BoLA-2:01201	VQAVLLPKKHKK	88.214	TpMuguga_04g00322	Histone H2A	41	113	127	YES	YES
ELAGNAARDNKKSRIVPRHL	20	2123TP_rpt	5	BoLA-2:02501	ARDNKKSRIVPRHL	90	TpMuguga_04g00322	Histone H2A	41	66	85	YES	YES
VQAVLLPKKHKKDRD	15	2123TP_rpt	5	BoLA-1:00901	VQAVLLPKKHKKDR	93.333	TpMuguga_04g00322	Histone H2A	41	113	127	YES	YES
VLELAGNAARDNKKSRIVPRHL	22	2123TP_rpt	5	BoLA-2:02501	ARDNKKSRIVPRHL	93.75	TpMuguga_04g00322	Histone H2A	41	64	85	YES	YES
SGGVMPNVQAVLLPK	15	5350TP_rpt	3	BoLA-3:02701	SGGVMPNVQAVL	93.75	TpMuguga_04g00322	Histone H2A	41	106	120	YES	YES
AVRNDEELSKFLGGTTIASGGVMPNVQ	27	5072TP	4	BoLA-2:01201	AVRNDEELSK	94	TpMuguga_04g00322	Histone H2A	41	88	114	YES	YES
VLLPKKHKKDRD	12	5350TP_rpt	3	BoLA-3:02701	VLLPKKHKKDRD	94.375	TpMuguga_04g00322	Histone H2A	41	116	127	YES	YES
VAEVLELAGNAARDNKKSRIVPRHL	25	2123TP_rpt	5	BoLA-4:02401	KSRIVPRHL	95	TpMuguga_04g00322	Histone H2A	41	61	85	YES	YES
AVRNDEELSKFLGGTTIASGGVMPNVQ	27	2408TP	5	BoLA-4:02401	AVRNDEELSKF	95	TpMuguga_04g00322	Histone H2A	41	88	114	YES	YES
ASGGVMPNVQAVLLPK	16	641TP_rpt	2	BoLA-6:01301	ASGGVMPNVQAVL	95	TpMuguga_04g00322	Histone H2A	41	105	120	YES	YES
VQAVLLPKKHKKDRD	15	641TP_rpt	2	BoLA-6:01301	VQAVLLPKKHKKDRD	95	TpMuguga_04g00322	Histone H2A	41	113	127	YES	YES
AVLLPKKHKKDRD	13	641TP_rpt	2	BoLA-6:01301	AVLLPKKHKK	95	TpMuguga_04g00322	Histone H2A	41	115	127	YES	YES
AVLLPKKHKKDRD	13	2824TP	1	BoLA-6:01401	AVLLPKKHKKDRD	96.25	TpMuguga_04g00322	Histone H2A	41	115	127	YES	YES
AVLLPKKHKKDRD	13	2824TP_rpt	1	BoLA-6:01401	AVLLPKKHKKDRD	96.25	TpMuguga_04g00322	Histone H2A	41	115	127	YES	YES
ASGGVMPNVQAVLLPK	16	5350TP	3	BoLA-2:02601	ASGGVMPNVQAVLLPK	97	TpMuguga_04g00322	Histone H2A	41	105	120	YES	YES
ASGGVMPNVQAVLLPK	16	5350TP_rpt	3	BoLA-2:02601	ASGGVMPNVQAVLLPK	97	TpMuguga_04g00322	Histone H2A	41	105	120	YES	YES
AVLLPKKHKKDRD	13	5350TP	3	BoLA-3:02701	AVLLPKKHKKDRD	97.857	TpMuguga_04g00322	Histone H2A	41	115	127	YES	YES
AVLLPKKHKKDRD	13	5350TP_rpt	3	BoLA-3:02701	AVLLPKKHKKDRD	97.857	TpMuguga_04g00322	Histone H2A	41	115	127	YES	YES
GGTTIASGGVMPNVQAVLLPK	21	5350TP_rpt	3	BoLA-3:02701	GGTTIASGGVMPNVQAVL	98.571	TpMuguga_04g00322	Histone H2A	41	100	120	YES	YES
VQAVLLPKKHKKDRD	15	5350TP	3	BoLA-2:02601	VQAVLLPKKHKKDRD	99	TpMuguga_04g00322	Histone H2A	41	113	127	YES	YES
VQAVLLPKKHKKDRD	15	5350TP_rpt	3	BoLA-2:02601	VQAVLLPKKHKKDRD	99	TpMuguga_04g00322	Histone H2A	41	113	127	YES	YES
IGLIASAKL	9	5072TP_rpt	4	BoLA-3:00201	IGLIASAKL	0.266	TpMuguga_04g00368	26S proteasome non-ATPase regulatory subunit 4 homolog	1	33	41	NO
ASLSMENVEVVH	12	2408TP	5	BoLA-1:00901	ASLSMENVEVVH	2.416	TpMuguga_04g00383	glyceraldehyde-3-phosphate dehydrogenase, type I	6	20	31	NO
AHYVFQKYSS	10	2824TP_rpt	1	BoLA-6:01401	AHYVFQKYSS	29.036	TpMuguga_04g00383	glyceraldehyde-3-phosphate dehydrogenase, type I	6	330	339	YES	YES
LDLAHYVFQKYSS	13	2123TP_rpt	5	BoLA-1:01901	LDLAHYVFQKYSS	85	TpMuguga_04g00383	glyceraldehyde-3-phosphate dehydrogenase, type I	6	327	339	YES	YES
LDLAHYVFQKYSS	13	2824TP_rpt	1	BoLA-6:01401	LDLAHYVFQKYSS	93	TpMuguga_04g00383	glyceraldehyde-3-phosphate dehydrogenase, type I	6	327	339	YES	YES
LDLAHYVFQKYSS	13	5350TP_rpt	3	BoLA-2:02601	LDLAHYVFQKY	97	TpMuguga_04g00383	glyceraldehyde-3-phosphate dehydrogenase, type I	6	327	339	YES	YES
LDLAHYVFQKYSS	13	641TP_rpt	2	BoLA-6:01301	LDLAHYVFQKYSS	100	TpMuguga_04g00383	glyceraldehyde-3-phosphate dehydrogenase, type I	6	327	339	YES	YES
FQLNEEAET	9	5350TP_rpt	3	BoLA-2:02601	FQLNEEAET	23.505	TpMuguga_04g00394	Ribosomal L22e protein family	1	114	122	NO	YES
TGVSKKSML	9	641TP_rpt	2	BoLA-6:01301	TGVSKKSML	2.603	TpMuguga_04g00404	Histone H2B.1	47	33	41	YES	YES
SETYSTYIFKVLK	13	1011TP	4	BoLA-2:01201	SETYSTYIFKVLK	3.646	TpMuguga_04g00404	Histone H2B.1	47	15	27	YES	YES
STYIFKVLK	9	5072TP_rpt	4	BoLA-2:01201	STYIFKVLK	0.011	TpMuguga_04g00404	Histone H2B.1	47	19	27	YES	YES
SKKSMLVL	8	5350TP	3	BoLA-2:02601	SKKSMLVL	0.037	TpMuguga_04g00404	Histone H2B.1	47	36	43	YES	YES
STYIFKVL	8	2123TP	5	BoLA-2:02501	STYIFKVL	0.799	TpMuguga_04g00404	Histone H2B.1	47	19	26	YES	YES
STYIFKVL	8	2123TP_rpt	5	BoLA-2:02501	STYIFKVL	0.799	TpMuguga_04g00404	Histone H2B.1	47	19	26	YES	YES
STYIFKVL	8	5350TP_rpt	3	BoLA-3:02701	STYIFKVL	1.579	TpMuguga_04g00404	Histone H2B.1	47	19	26	YES	YES
NSFVTDTFEKL	11	1011TP	4	BoLA-3:00201	NSFVTDTFEKL	1.681	TpMuguga_04g00404	Histone H2B.1	47	44	54	YES	YES
AVSEGTKAVTKFTGKHH	17	2123TP_rpt	5	BoLA-1:00901	AVSEGTKAVTKFTGKHH	3.684	TpMuguga_04g00404	Histone H2B.1	47	91	107	NO	YES
TGVSKKSMLVL	11	641TP_rpt	2	BoLA-6:01301	TGVSKKSMLVL	3.859	TpMuguga_04g00404	Histone H2B.1	47	33	43	YES	YES
STYIFKVLK	9	2123TP_rpt	5	BoLA-2:00801	STYIFKVLK	4.534	TpMuguga_04g00404	Histone H2B.1	47	19	27	YES	YES
STYIFKVL	8	641TP_rpt	2	BoLA-6:01301	STYIFKVL	4.741	TpMuguga_04g00404	Histone H2B.1	47	19	26	YES	YES
NKKETLSSREVQTAV	15	5350TP	3	BoLA-2:02601	NKKETLSSREVQTAV	4.768	TpMuguga_04g00404	Histone H2B.1	47	65	79	NO	YES
NKKETLSSREVQTAV	15	5350TP_rpt	3	BoLA-2:02601	NKKETLSSREVQTAV	4.768	TpMuguga_04g00404	Histone H2B.1	47	65	79	NO	YES
FVTDTFEKL	9	5350TP_rpt	3	BoLA-2:02601	FVTDTFEKL	6.304	TpMuguga_04g00404	Histone H2B.1	47	46	54	YES	YES
NSFVTDTFEKL	11	5350TP	3	BoLA-3:02701	NSFVTDTFEKL	10.356	TpMuguga_04g00404	Histone H2B.1	47	44	54	YES	YES
NSFVTDTFEKL	11	5350TP_rpt	3	BoLA-3:02701	NSFVTDTFEKL	10.356	TpMuguga_04g00404	Histone H2B.1	47	44	54	YES	YES
FKVLKQVHPDTGVSKKSML	19	5350TP	3	BoLA-2:02601	FKVLKQVHPDTGVSKKSML	11.076	TpMuguga_04g00404	Histone H2B.1	47	23	41	YES	YES
FKVLKQVHPDTGVSKKSML	19	5350TP_rpt	3	BoLA-2:02601	FKVLKQVHPDTGVSKKSML	11.076	TpMuguga_04g00404	Histone H2B.1	47	23	41	YES	YES
TYIFKVLK	8	2123TP_rpt	5	BoLA-4:02401	TYIFKVLK	12.586	TpMuguga_04g00404	Histone H2B.1	47	20	27	YES	YES
NSFVTDTFEKL	11	2123TP_rpt	5	BoLA-2:00801	NSFVTDTFEKL	13.082	TpMuguga_04g00404	Histone H2B.1	47	44	54	YES	YES
TGVSKKSMLVL	11	5350TP_rpt	3	BoLA-3:02701	TGVSKKSMLVL	15.242	TpMuguga_04g00404	Histone H2B.1	47	33	43	YES	YES
VKKRVHKGKKKA	12	5350TP_rpt	3	BoLA-2:02601	VKKRVHKGKKKA	18.527	TpMuguga_04g00404	Histone H2B.1	47	2	13	YES	YES
DTGVSKKSMLVL	12	641TP_rpt	2	BoLA-6:01301	DTGVSKKSMLVL	20.416	TpMuguga_04g00404	Histone H2B.1	47	32	43	YES	YES
STYIFKVLK	9	5350TP_rpt	3	BoLA-2:02601	STYIFKVLK	20.513	TpMuguga_04g00404	Histone H2B.1	47	19	27	YES	YES
SFVTDTFEKL	10	5350TP	3	BoLA-2:02601	SFVTDTFEKL	20.699	TpMuguga_04g00404	Histone H2B.1	47	45	54	YES	YES
SFVTDTFEKL	10	5350TP_rpt	3	BoLA-2:02601	SFVTDTFEKL	20.699	TpMuguga_04g00404	Histone H2B.1	47	45	54	YES	YES
DTGVSKKSMLVL	12	5350TP_rpt	3	BoLA-3:02701	DTGVSKKSMLVL	20.97	TpMuguga_04g00404	Histone H2B.1	47	32	43	YES	YES
TYSTYIFKVL	10	5350TP	3	BoLA-2:02601	TYSTYIFKVL	21.502	TpMuguga_04g00404	Histone H2B.1	47	17	26	YES	YES
TGVSKKSMLVL	11	2123TP_rpt	5	BoLA-2:02501	TGVSKKSMLVL	23.547	TpMuguga_04g00404	Histone H2B.1	47	33	43	YES	YES
SETYSTYIFKVL	12	5350TP	3	BoLA-2:02601	SETYSTYIFKVL	26.831	TpMuguga_04g00404	Histone H2B.1	47	15	26	YES	YES
STYIFKVLK	9	641TP_rpt	2	BoLA-6:01301	STYIFKVLK	30.543	TpMuguga_04g00404	Histone H2B.1	47	19	27	YES	YES
SETYSTYIFK	10	5350TP_rpt	3	BoLA-2:02601	SETYSTYIFK	31.489	TpMuguga_04g00404	Histone H2B.1	47	15	24	YES	YES
YSTYIFKVLK	10	5350TP_rpt	3	BoLA-3:02701	YSTYIFKVL	40.763	TpMuguga_04g00404	Histone H2B.1	47	18	27	YES	YES
DTGVSKKSMLVL	12	2123TP_rpt	5	BoLA-2:00801	DTGVSKKSMLVL	44.6	TpMuguga_04g00404	Histone H2B.1	47	32	43	YES	YES
TYIFKVLK	8	5350TP_rpt	3	BoLA-3:02701	TYIFKVLK	49.278	TpMuguga_04g00404	Histone H2B.1	47	20	27	YES	YES
FVTDTFEKLATEA	13	2123TP_rpt	5	BoLA-2:00801	FVTDTFEKL	65	TpMuguga_04g00404	Histone H2B.1	47	46	58	YES	YES
FVTDTFEKLATE	12	5350TP_rpt	3	BoLA-3:02701	FVTDTFEKLATE	67.333	TpMuguga_04g00404	Histone H2B.1	47	46	57	YES	YES
SETYSTYIFKVLK	13	5350TP	3	BoLA-2:02601	SETYSTYIFKVLK	67.708	TpMuguga_04g00404	Histone H2B.1	47	15	27	YES	YES
TYIFKVLK	8	641TP_rpt	2	BoLA-6:01301	TYIFKVLK	75	TpMuguga_04g00404	Histone H2B.1	47	20	27	YES	YES
FVTDTFEKLATEA	13	5350TP_rpt	3	BoLA-3:02701	FVTDTFEKLATEA	78.235	TpMuguga_04g00404	Histone H2B.1	47	46	58	YES	YES
FKVLKQVHPDTGVSKKSMLVL	21	5350TP	3	BoLA-3:02701	VSKKSMLVL	79.706	TpMuguga_04g00404	Histone H2B.1	47	23	43	YES	YES
FKVLKQVHPDTGVSKKSMLVL	21	5350TP_rpt	3	BoLA-3:02701	VSKKSMLVL	79.706	TpMuguga_04g00404	Histone H2B.1	47	23	43	YES	YES
FVTDTFEKLATEA	13	641TP_rpt	2	BoLA-6:01301	FVTDTFEKLATEA	82.5	TpMuguga_04g00404	Histone H2B.1	47	46	58	YES	YES
FVTDTFEKLATEAG	14	5350TP_rpt	3	BoLA-2:02601	FVTDTFEKLATEAG	91.667	TpMuguga_04g00404	Histone H2B.1	47	46	59	YES	YES
FVTDTFEKLATEAGK	15	5350TP_rpt	3	BoLA-2:02601	FVTDTFEKLATEAGK	96	TpMuguga_04g00404	Histone H2B.1	47	46	60	YES	YES
VKKRVHKGKKKARSETYSTYIF	22	1011TP	4	BoLA-2:01201	KARSETYSTYIF	96.875	TpMuguga_04g00404	Histone H2B.1	47	2	23	YES	YES
SGRNGLIDEFMEG	13	5350TP	3	BoLA-2:02601	SGRNGLIDEFMEG	68.542	TpMuguga_04g00426	hypothetical protein	2	766	778	NO
SGRNGLIDEFMEG	13	5350TP_rpt	3	BoLA-2:02601	SGRNGLIDEFMEG	68.542	TpMuguga_04g00426	hypothetical protein	2	766	778	NO
RTRFHETPADTPLPDVTAEL	20	5350TP	3	BoLA-2:02601	TRFHETPADTPLPDVTAEL	46.391	TpMuguga_04g00437	p104 - 104 kDa microneme/rhoptry antigen	1	740	759	NO
NSQLRQKIRSM	11	641TP_rpt	2	BoLA-6:01301	SQLRQKIRSM	1.088	TpMuguga_04g00439	hypothetical protein	1	519	529	NO
SGINLGNVNSL	11	5072TP	4	BoLA-3:00201	SGINLGNVNSL	0.086	TpMuguga_04g00484	OST-HTH Associated domain protein	1	217	227	NO
RLFNFATKRI	10	641TP	2	BoLA-6:01301	RLFNFATKRI	2.318	TpMuguga_04g00503	hypothetical protein	1	236	245	NO
ENKLVEEALK	10	641TP	2	BoLA-6:01301	ENKLVEEAL	50.938	TpMuguga_04g00505	putative integral membrane protein	1	99	108	NO
KLLYVLKPFI	10	641TP	2	BoLA-6:01301	KLLYVLKPFI	4.102	TpMuguga_04g00611	Nucleolar protein,Nop52 family protein	1	234	243	NO
LSPIDILDVAGLVT	14	1011TP	4	BoLA-3:00201	LSPIDILDVAGLVT	61.296	TpMuguga_04g00621	Double-strand break repair protein MRE11A	1	401	414	NO
DKKALTVAL	9	5350TP_rpt	3	BoLA-3:02701	DKKALTVAL	0.01	TpMuguga_04g00662	putative integral membrane protein	1	189	197	NO
RLAKSLRH	8	2123TP_rpt	5	BoLA-1:00901	RLAKSLRH	0.199	TpMuguga_04g00680	40S ribosomal protein S4, X isoform	2	255	262	NO	YES
NAPSHWML	8	5350TP_rpt	3	BoLA-3:02701	NAPSHWML	0.516	TpMuguga_04g00680	40S ribosomal protein S4, X isoform	2	13	20	NO	YES
GVSVKKGKVRF	11	5350TP	3	BoLA-2:02601	GVSVKKGKVRF	20.064	TpMuguga_04g00713	hypothetical protein	1	254	264	NO
KQYTTPKKVKH	11	2123TP_rpt	5	BoLA-1:00901	KQYTTPKKVKH	0.08	TpMuguga_04g00752	Ribosomal protein S27a family protein	2	92	102	YES	YES
KKQYTTPKKVKH	12	641TP_rpt	2	BoLA-6:01301	KQYTTPKKVKH	22.916	TpMuguga_04g00752	Ribosomal protein S27a family protein	2	91	102	YES	YES
SQFPRNPVDSLL	12	641TP_rpt	2	BoLA-6:01301	SQFPRNPVDSLL	0.007	TpMuguga_04g00754	hypothetical protein	1	437	448	NO
NNFNHSLL	8	5350TP_rpt	3	BoLA-3:02701	NNFNHSLL	0.282	TpMuguga_04g00785	Helicase C-terminal domain	1	900	907	NO
SQSEEIEKYLH	11	2408TP	5	BoLA-1:00901	SQSEEIEKYLH	0.075	TpMuguga_04g00790	AP2-coincident C-terminal family protein	1	360	370	NO
EKTVGESL	8	5350TP_rpt	3	BoLA-3:02701	EKTVGESL	0.554	TpMuguga_04g00929	hypothetical protein	2	73	80	YES	YES
EKTVGESL	8	5072TP_rpt	4	BoLA-3:00201	EKTVGESL	22.822	TpMuguga_04g00929	hypothetical protein	2	73	80	YES	YES
FSSYSDERGYVPSSVLNEL	19	2408TP	5	BoLA-2:02501	FSSYSDERGYVPSSVLNEL	50.1	TpMuguga_04g02035	RING finger protein 5	1	13	31	NO
HQQDSQYYLTQH	12	2408TP	5	BoLA-1:00901	HQQDSQYYLTQH	0.096	TpMuguga_04g02060	hypothetical protein	1	78	89	NO
SMYSRGNSNTDYKVVI	16	641TP_rpt	2	BoLA-6:01301	SMYSRGNSNTDYKVVI	3.825	TpMuguga_04g02445	Vesicle-associated protein 1-3	1	108	123	NO
KQLRNENEI	9	641TP_rpt	2	BoLA-6:01301	KQLRNENEI	0.409	TpMuguga_04g02625	Importin subunit alpha-6	1	127	135	NO

## Sheet: BoLA_DR dataset
Peptide	Length	Sample	Allele	core	% rank	Context	Accession	Protein description	No. of peptides in protein	Peptide start	Peptide stop	Co-precipitant	Removal of all peptides from ribosomal proteins, histones and TpM_02g00758
ATIPSHLEKKVITNKKN	17	2824TP_DR	BoLA-DRB3_1601	EKKVITNKK	24.2938	KVEATIKKNAAA	TpMuguga_01g00293	60S ribosomal protein L38	3	63	79	NO	YES
VHAHFPINSNVSDDGKVVEI	20	495TP_DR	BoLA-DRB3_1001	FPINSNVSD	99.9661	MRLVHAVEIRNF	TpMuguga_01g00413	60S ribosomal protein L9-1	1	94	113	NO	YES
RELESLNLIKP	11	495TP_DR	BoLA-DRB3_1101	LESLNLIKP	47.3672	QALRELIKPICE	TpMuguga_01g00653	40S ribosomal protein S25	1	81	91	NO	YES
NGFREGTKPPSKK	13	495TP_DR	BoLA-DRB3_1001	FREGTKPPS	5.76259	RFKNGFSKKAAA	TpMuguga_02g00235	60S ribosomal protein L37-3	3	79	91	NO	YES
GFREGTKPPSKK	12	495TP_DR	BoLA-DRB3_1001	FREGTKPPS	15.4172	FKNGFRSKKAAA	TpMuguga_02g00235	60S ribosomal protein L37-3	3	80	91	NO	YES
FREGTKPPSKK	11	495TP_DR	BoLA-DRB3_1001	REGTKPPSK	20.8348	KNGFRESKKAAA	TpMuguga_02g00235	60S ribosomal protein L37-3	3	81	91	NO	YES
RYWRRTKLKV	10	495TP_DR	BoLA-DRB3_1001	YWRRTKLKV	92.3898	AKRRYWLKVAAA	TpMuguga_02g00283	60S ribosomal protein L39-1	18	42	51	NO	YES
MQGVLTPTRVR	11	5350TP_DR	BoLA-DRB3_1201	GVLTPTRVR	99.9481	FPMMQGRVRLLF	TpMuguga_02g00487	Ribosomal protein S6e	1	64	74	NO	YES
VHRPVVSVFSVSTERRMG	18	2824TP_DR	BoLA-DRB3_1601	FSVSTERRM	8.61742	AAMVHRRMGSTV	TpMuguga_02g00568	Ribosomal protein L4/L1 family protein	3	2	19	NO	YES
SDLVRYVHTNMSKN	14	5350TP_DR	BoLA-DRB3_1201	VRYVHTNMS	9.35563	PLRSDLSKNKRQ	TpMuguga_02g00568	Ribosomal protein L4/L1 family protein	3	33	46	NO	YES
VHRPVVSVFSVSTE	14	495TP_DR	BoLA-DRB3_1101	VSVFSVSTE	14.0693	AAMVHRSTERRM	TpMuguga_02g00568	Ribosomal protein L4/L1 family protein	3	2	15	NO	YES
RLEHVQVNRAP	11	641TP_DR	BoLA-DRB3_2002	LEHVQVNRA	99.9595	SKLRLERAPVGR	TpMuguga_02g00720	ribosomal protein L22	2	113	123	NO	YES
STEKRVVKLNK	11	2123TP_DR	BoLA-DRB3_1501	EKRVVKLNK	99.9988	RHTSTELNKREL	TpMuguga_02g00720	ribosomal protein L22	2	162	172	NO	YES
HAQKNAWVKQKAENELVEAL	20	495TP_DR	BoLA-DRB3_1001	KNAWVKQKA	92.0131	EAIHAQEALRAK	TpMuguga_03g00163	ribosomal protein L19-1 60S	2	142	161	NO	YES
RDSKKIDSHMY	11	495TP_DR	BoLA-DRB3_1001	DSKKIDSHM	99.9991	RKLRDSHMYHNF	TpMuguga_03g00163	ribosomal protein L19-1 60S	2	109	119	NO	YES
AVESPVEKVAKVE	13	5072TP_DR	BoLA-DRB3_1001	ESPVEKVAK	30.9657	RTRAVEKVEQKK	TpMuguga_03g00488	ribosomal protein L34-A 60S	1	114	126	NO	YES
ASNVAGKRRGQNSQQ	15	495TP_DR	BoLA-DRB3_1001	VAGKRRGQN	13.4506	RRFASNSQQAAA	TpMuguga_03g00566	40S ribosomal protein S30	15	46	60	NO	YES
SNVAGKRRGQNSQQ	14	495TP_DR	BoLA-DRB3_1001	VAGKRRGQN	37.5253	RFASNVSQQAAA	TpMuguga_03g00566	40S ribosomal protein S30	15	47	60	NO	YES
SDEVEKTRPKKEPVRLYTR	19	2824TP_DR	BoLA-DRB3_1601	PKKEPVRLY	71.6506	AAMSDEYTRAVF	TpMuguga_03g00603	ribosomal protein L35a-3 60S	1	2	20	NO	YES
VKSKTEDKFET	11	5072TP_DR	BoLA-DRB3_1001	VKSKTEDKF	45.7211	TMLVKSFETAAA	TpMuguga_03g00604	Ribosomal L28e family protein	3	130	140	NO	YES
VKSKTEDKFET	11	5350TP_DR	BoLA-DRB3_1201	VKSKTEDKF	46.5229	TMLVKSFETAAA	TpMuguga_03g00604	Ribosomal L28e family protein	3	130	140	NO	YES
VKSKTEDKFET	11	641TP_DR	BoLA-DRB3_2002	VKSKTEDKF	68.3218	TMLVKSFETAAA	TpMuguga_03g00604	Ribosomal L28e family protein	3	130	140	NO	YES
YTKKLDKFSIVRYP	14	5350TP_DR	BoLA-DRB3_1201	LDKFSIVRY	8.21524	KTAYTKRYPLTT	TpMuguga_03g00683	60S ribosomal protein L23a	11	63	76	NO	YES
AVGKNKRVSKGKKGAKKKVID	21	5072TP_DR	BoLA-DRB3_1001	VSKGKKGAK	24.2001	AAMAVGVIDPFS	TpMuguga_03g00697	Ribosomal S3Ae family protein	4	2	22	NO	YES
KVAGFITHLMR	11	495TP_DR	BoLA-DRB3_1001	VAGFITHLM	59.8919	MRNKVALMRRIQ	TpMuguga_03g00710	Ribosomal S17	10	49	59	NO	YES
NPDLFVKAFA	10	495TP_DR	BoLA-DRB3_1001	PDLFVKAFA	99.7509	KDCNPDAFAEHM	TpMuguga_03g00716	Ribosomal protein S19e	1	32	41	NO	YES
EGTKAVTKYTTSGV	14	2824TP_DR	BoLA-DRB3_1601	TKAVTKYTT	99.6609	AVSEGTSGVAAA	TpMuguga_04g00071	Histone H2B	7	110	123	NO	YES
VDIPSFLVRVDSEKH	15	2123TP_DR	BoLA-DRB3_1101	IPSFLVRVD	4.93443	RQLVDIEKHIEL	TpMuguga_04g00309	ribosomal protein S4	1	141	155	NO	YES
SAKGVAGGRKKAAKAVTK	18	5072TP_DR	BoLA-DRB3_1001	VAGGRKKAA	9.24305	AAMSAKVTKSAK	TpMuguga_04g00322	Histone H2A	70	2	19	NO	YES
SAKGVAGGRKKAAKAVTK	18	5350TP_DR	BoLA-DRB3_1201	VAGGRKKAA	12.9634	AAMSAKVTKSAK	TpMuguga_04g00322	Histone H2A	70	2	19	NO	YES
AVRNDEELSKFL	12	5350TP_DR	BoLA-DRB3_1201	VRNDEELSK	83.7409	LQLAVRKFLGGT	TpMuguga_04g00322	Histone H2A	70	88	99	NO	YES
SEGTKAVTKFTGKHH	15	2123TP_DR	BoLA-DRB3_1501	TKAVTKFTG	49.2254	HAVSEGKHHAAA	TpMuguga_04g00404	Histone H2B.1	57	93	107	NO	YES
HQLHKVSQ	8	641TP_DR	--	--	100	CKKHQLVSQYKK	TpMuguga_04g00481	Ribosomal protein L44 family protein	9	19	26	NO	YES
KYTEHDVKV	9	5350TP_DR	BoLA-DRB3_1201	KYTEHDVKV	100	TKGKYTVKVAAA	TpMuguga_04g00771	ribosomal protein L24	1	129	137	NO	YES
LDEKSYTILDTSEGAVI	17	641TP_DR	BoLA-DRB3_2002	YTILDTSEG	0.231968	STDLDEAVIIHV	TpMuguga_01g00016	Vacuolar protein sorting/targeting protein 10	1	325	341	NO
KSNVEKLTKVL	11	5350TP_DR	BoLA-DRB3_1201	SNVEKLTKV	99.9888	FVEKSNKVLRED	TpMuguga_01g00232	hypothetical protein	2	40	50	NO
SNVEKLTKVL	10	5350TP_DR	BoLA-DRB3_1201	NVEKLTKVL	99.9999	VEKSNVKVLRED	TpMuguga_01g00232	hypothetical protein	2	41	50	NO
KTPKDWVDSLVK	12	5350TP_DR	BoLA-DRB3_1201	PKDWVDSLV	15.724	MAEKTPLVKKHK	TpMuguga_01g00320	11E - glutaredoxin	7	49	60	NO
LTIKKLDKKYIKRHNYF	17	5350TP_DR	BoLA-DRB3_1201	KKYIKRHNY	90.9453	VGFLTINYFAAA	TpMuguga_01g00323	putative integral membrane protein	1	107	123	NO
FQTNLVPYPRIHFML	15	5072TP_DR	BoLA-DRB3_1001	LVPYPRIHF	0.0710467	MSEFQTFMLSSY	TpMuguga_01g00324	Tubulin/FtsZ family, GTPase domain protein	4	257	271	NO
TNLVPYPRIHFML	13	5072TP_DR	BoLA-DRB3_1001	LVPYPRIHF	0.103595	EFQTNLFMLSSY	TpMuguga_01g00324	Tubulin/FtsZ family, GTPase domain protein	4	259	271	NO
EFQTNLVPYPRIHFML	16	5072TP_DR	BoLA-DRB3_1001	LVPYPRIHF	0.152174	DMSEFQFMLSSY	TpMuguga_01g00324	Tubulin/FtsZ family, GTPase domain protein	4	256	271	NO
QTNLVPYPRIHFML	14	5072TP_DR	BoLA-DRB3_1001	LVPYPRIHF	0.338134	SEFQTNFMLSSY	TpMuguga_01g00324	Tubulin/FtsZ family, GTPase domain protein	4	258	271	NO
PKDKDTKGPEDKKDDTKPQPED	22	5072TP_DR	BoLA-DRB3_1001	PKDKDTKGP	81.8188	PEDPKDPEDPKD	TpMuguga_01g00380	hypothetical protein	2	661	682	NO
PKDKDTKGPETPQPQPED	18	5072TP_DR	BoLA-DRB3_1001	PKDKDTKGP	98.1331	PEDPKDPEDPKD	TpMuguga_01g00380	hypothetical protein	2	531	548	NO
RAKEYNFISKIVYRS	15	495TP_DR	BoLA-DRB3_1001	YNFISKIVY	0.0562461	TDFRAKYRSNLK	TpMuguga_01g00552	hypothetical protein	1	209	223	NO
VFKIKKLGY	9	641TP_DR	BoLA-DRB3_2002	VFKIKKLGY	99.9992	AAMVFKLGYLLK	TpMuguga_01g00567	Eukaryotic rRNA processing protein EBP2 family protein	1	2	10	NO
VQHVVFSFLNDPYK	14	5350TP_DR	BoLA-DRB3_1201	VFSFLNDPY	0.0135435	ASEVQHPYKGVY	TpMuguga_01g00701	Rhoptry-associated protein 1 (RAP-1) family protein	5	495	508	NO
SEVQHVVFSFLNDPYK	16	5350TP_DR	BoLA-DRB3_1201	VFSFLNDPY	0.0344072	RFASEVPYKGVY	TpMuguga_01g00701	Rhoptry-associated protein 1 (RAP-1) family protein	5	493	508	NO
KNNGGSTLESQNTEEF	16	5350TP_DR	BoLA-DRB3_1201	LESQNTEEF	20.4709	TLKKNNEEFVEE	TpMuguga_01g00701	Rhoptry-associated protein 1 (RAP-1) family protein	5	27	42	NO
KNNGGSTLESQNTEE	15	5350TP_DR	BoLA-DRB3_1201	GSTLESQNT	99.7229	TLKKNNTEEFVE	TpMuguga_01g00701	Rhoptry-associated protein 1 (RAP-1) family protein	5	27	41	NO
WLNVKLPQLPQAFAA	15	5350TP_DR	BoLA-DRB3_1201	VKLPQLPQA	99.9859	QKDWLNFAAFQL	TpMuguga_01g00701	Rhoptry-associated protein 1 (RAP-1) family protein	5	347	361	NO
IVLTTQVPHDH	11	2824TP_DR	BoLA-DRB3_1601	IVLTTQVPH	95.3135	LEDIVLHDHAAA	TpMuguga_01g00709	26S proteasome non-ATPase regulatory subunit 2	1	1113	1123	NO
NDKETKISNVLNLIKKLY	18	2123TP_DR	BoLA-DRB3_1501	ISNVLNLIK	79.9042	KETNDKKLYAAA	TpMuguga_01g00718	hypothetical protein	1	188	205	NO
NLNRKLGKVVA	11	2123TP_DR	BoLA-DRB3_1501	LNRKLGKVV	99.6979	AAMNLNVVAKFS	TpMuguga_01g00860	Ubiquinol-cytochrome C reductase complex 14kD subunit family protein	1	2	12	NO
RLDQLIYIPLPDLPAR	16	641TP_DR	BoLA-DRB3_2002	YIPLPDLPA	0.00274468	RPGRLDPARVSI	TpMuguga_01g00937	Cell division control protein 48 homolog E	2	653	668	NO
RPGRLDQLIYIPLPDLPAR	19	641TP_DR	BoLA-DRB3_2002	YIPLPDLPA	0.00636545	ALLRPGPARVSI	TpMuguga_01g00937	Cell division control protein 48 homolog E	2	650	668	NO
LPVWEAVNDERVDEA	15	2824TP_DR	BoLA-DRB3_1601	WEAVNDERV	0.0426111	QSTLPVDEAVLY	TpMuguga_01g00972	hypothetical protein	1	70	84	NO
VAPKDTTLEYLKVFLNK	17	641TP_DR	BoLA-DRB3_2002	LEYLKVFLN	0.464388	ELWVAPLNKEGA	TpMuguga_01g00987	P104	1	423	439	NO
SEVKFETYYDDVLFKGK	17	5350TP_DR	BoLA-DRB3_1201	FETYYDDVL	0.000233723	KEYSEVKGKSAK	TpMuguga_01g01056	p32 - Merozoite Antigen	4	122	138	NO
SEVKFETYYDDVLFKGKS	18	5350TP_DR	BoLA-DRB3_1201	FETYYDDVL	0.00117134	KEYSEVGKSAKE	TpMuguga_01g01056	p32 - Merozoite Antigen	4	122	139	NO
AKEEEKKKEKKEDLTVDVTL	20	5350TP_DR	BoLA-DRB3_1201	KKKEKKEDL	94.7628	VNAAKEVTLSSW	TpMuguga_01g01056	p32 - Merozoite Antigen	4	23	42	NO
AKEEEKKKEKKEDLTVDVT	19	5350TP_DR	BoLA-DRB3_1201	KEKKEDLTV	97.8626	VNAAKEDVTLSS	TpMuguga_01g01056	p32 - Merozoite Antigen	4	23	41	NO
IIEPSLVILAQKY	13	495TP_DR	BoLA-DRB3_1101	IEPSLVILA	10.4844	RGGIIEQKYNCD	TpMuguga_01g01070	Ubiquitin family	1	77	89	NO
HHSHGHHH	8	5072TP_DR	--	--	100	HKTHHSHHHRHG	TpMuguga_01g01109	hypothetical protein	1	146	153	NO
TKTVSFSNKISFHYF	15	495TP_DR	BoLA-DRB3_1001	VSFSNKISF	4.02371	KKTTKTHYFAAA	TpMuguga_01g01129	hypothetical protein	1	89	103	NO
LEIDKINDAAK	11	495TP_DR	BoLA-DRB3_1101	IDKINDAAK	57.4231	EELLEIAAKAAA	TpMuguga_01g02375	Serine hydrolase (FSH1) family protein	1	291	301	NO
HSVEKVIQTSN	11	2123TP_DR	BoLA-DRB3_1501	VEKVIQTSN	99.0916	SSAHSVTSNYII	TpMuguga_01g02585	hypothetical protein	1	1874	1884	NO
IIIQLLLPVHQ	11	641TP_DR	BoLA-DRB3_2002	IIQLLLPVH	79.1219	LILIIIVHQKPY	TpMuguga_02g00025	E3 ubiquitin-protein ligase UPL6	1	480	490	NO
NKDLVFSLLSSHEALY	16	641TP_DR	BoLA-DRB3_2002	FSLLSSHEA	0.0638456	TYSNKDALYNKV	TpMuguga_02g00253	ATP synthase, Delta/Epsilon chain, beta-sandwich domain protein	1	17	32	NO
KVMERTSAFNMRWKCPECHLIVK	23	2824TP_DR	BoLA-DRB3_1601	MERTSAFNM	82.5044	GYLKVMIVKPFD	TpMuguga_02g00261	E3 SUMO-protein ligase pli1	1	267	289	NO
WALYEFKEEHFPSKDKHH	18	5350TP_DR	BoLA-DRB3_1201	LYEFKEEHF	5.23881	FILWALKHHAAA	TpMuguga_02g00427	putative integral membrane protein	1	158	175	NO
EDRLATYKPFTEDPSKKR	18	5350TP_DR	BoLA-DRB3_1201	YKPFTEDPS	0.00959801	QVGEDRKKRFDL	TpMuguga_02g00551	23 kDa piroplasm membrane protein	1	169	186	NO
VKVMKSKMKVKKEVKKD	17	5072TP_DR	BoLA-DRB3_1001	MKSKMKVKK	5.00965	AAMVKVKKDLKK	TpMuguga_02g00606	hypothetical protein	5	2	18	NO
VKVMKSKMKVKKEVKKD	17	641TP_DR	BoLA-DRB3_2002	KSKMKVKKE	13.5503	AAMVKVKKDLKK	TpMuguga_02g00606	hypothetical protein	5	2	18	NO
LNQHHSKLKHAGK	13	5350TP_DR	BoLA-DRB3_1201	HSKLKHAGK	99.4628	AVKLNQAGKQVK	TpMuguga_02g00606	hypothetical protein	5	49	61	NO
LNQHHSKLKHAG	12	5350TP_DR	BoLA-DRB3_1201	NQHHSKLKH	99.7244	AVKLNQHAGKQV	TpMuguga_02g00606	hypothetical protein	5	49	60	NO
LNQHHSKLKHA	11	5350TP_DR	BoLA-DRB3_1201	QHHSKLKHA	99.7716	AVKLNQKHAGKQ	TpMuguga_02g00606	hypothetical protein	5	49	59	NO
LLVKHVLRNKKKTH	14	5350TP_DR	BoLA-DRB3_1201	VKHVLRNKK	21.535	FNFLLVKTHAAA	TpMuguga_02g00679	putative integral membrane protein	2	110	123	NO
LVKHVLRNKKKTH	13	5350TP_DR	BoLA-DRB3_1201	KHVLRNKKK	29.9837	NFLLVKKTHAAA	TpMuguga_02g00679	putative integral membrane protein	2	111	123	NO
DFDQRILNFLVDEFKK	16	5350TP_DR	BoLA-DRB3_1201	ILNFLVDEF	0.120334	GGEDFDFKKTNG	TpMuguga_02g00753	chaperone protein DnaK	1	281	296	NO
KASYTVSSDPRLYK	14	2824TP_DR	BoLA-DRB3_1601	YTVSSDPRL	0.000298834	NFIKASLYKLVL	TpMuguga_02g00758	hypothetical protein	118	322	335	NO	YES
HSSDKSSVLQSD	12	5350TP_DR	BoLA-DRB3_1201	DKSSVLQSD	99.9851	FLEHSSQSDWDE	TpMuguga_03g00175	putative integral membrane protein	1	70	81	NO
LNLKQTNYVNGVPQSPEFPKEFK	23	2824TP_DR	BoLA-DRB3_1601	NYVNGVPQS	78.339	RYKLNLEFKAAA	TpMuguga_03g00278	Mitochondrial ATP synthase epsilon chain family protein	2	38	60	NO
KQTNYVNGVPQSPEFPKEFK	20	2824TP_DR	BoLA-DRB3_1601	VNGVPQSPE	99.745	LNLKQTEFKAAA	TpMuguga_03g00278	Mitochondrial ATP synthase epsilon chain family protein	2	41	60	NO
RAKHIYVV	8	5350TP_DR	--	--	100	--	TpMuguga_03g00292	RNA recognition motif of the spliceosomal PrP8	1	2509	2516	NO
TNDKTGFYHIKL	12	495TP_DR	BoLA-DRB3_1001	KTGFYHIKL	51.207	LFATNDIKLAAA	TpMuguga_03g00388	hypothetical protein	2	210	221	NO
KPELKQHESELDYEYVNEKEF	21	495TP_DR	BoLA-DRB3_1101	LKQHESELD	83.4328	EESKPEKEFFKE	TpMuguga_03g00388	hypothetical protein	2	87	107	NO
ENFSVLVITPLDLVLALVDQ	20	2123TP_DR	BoLA-DRB3_1501	LVITPLDLV	39.8748	NNVENFVDQEYF	TpMuguga_03g00492	hypothetical protein	1	737	756	NO
KEPIFVSGGWDKL	13	2824TP_DR	BoLA-DRB3_1601	IFVSGGWDK	45.6899	PSGKEPDKLIKV	TpMuguga_04g00288	Guanine nucleotide-binding protein subunit beta-like protein	1	174	186	NO
SDNKNYVNNTLK	12	2123TP_DR	BoLA-DRB3_1501	NKNYVNNTL	99.904	PLASDNTLKSPA	TpMuguga_04g00301	Iron-binding zinc finger CDGSH type family protein	2	92	103	NO
DNKNYVNNTLK	11	2123TP_DR	BoLA-DRB3_1501	NKNYVNNTL	99.9923	LASDNKTLKSPA	TpMuguga_04g00301	Iron-binding zinc finger CDGSH type family protein	2	93	103	NO
NDNFGIVEGLMTTVHAV	17	2123TP_DR	BoLA-DRB3_1501	IVEGLMTTV	68.2752	KVVNDNHAVTAN	TpMuguga_04g00383	glyceraldehyde-3-phosphate dehydrogenase, type I	3	165	181	NO
LDLAHYVFQKYSS	13	5350TP_DR	BoLA-DRB3_1201	LAHYVFQKY	96.8289	NRLLDLYSSAAA	TpMuguga_04g00383	glyceraldehyde-3-phosphate dehydrogenase, type I	3	327	339	NO
AHYVFQKYSS	10	5350TP_DR	BoLA-DRB3_1201	HYVFQKYSS	99.9963	LDLAHYYSSAAA	TpMuguga_04g00383	glyceraldehyde-3-phosphate dehydrogenase, type I	3	330	339	NO
KQGDLLINRIQKLSRIIDM	19	2123TP_DR	BoLA-DRB3_1501	LLINRIQKL	4.22203	KTIKQGIDMAAA	TpMuguga_04g00395	26S proteasome non-ATPase regulatory subunit 6	1	375	393	NO
PRFVPVFD	8	495TP_DR	--	--	100	AAMPRFVFDPEV	TpMuguga_04g00466	hypothetical protein	1	2	9	NO
NTKAYELLPGLFDDV	15	641TP_DR	BoLA-DRB3_2002	YELLPGLFD	0.0152235	EYENTKDDVYDA	TpMuguga_04g00719	2-oxoisovalerate dehydrogenase subunit alpha mitochondrial	2	414	428	NO
ENTKAYELLPGLFDDV	16	641TP_DR	BoLA-DRB3_2002	YELLPGLFD	0.0635501	KEYENTDDVYDA	TpMuguga_04g00719	2-oxoisovalerate dehydrogenase subunit alpha mitochondrial	2	413	428	NO
AREVCKYLPQTLGLVMGGA	19	5072TP_DR	BoLA-DRB3_1001	YLPQTLGLV	44.5826	FEVAREGGANRK	TpMuguga_04g00821	DEAD/DEAH box helicase	1	148	166	NO
SGDSKNTSDESDFPDDKNPSD	21	5072TP_DR	BoLA-DRB3_1001	DFPDDKNPS	99.9013	RKFSGDPSDPKW	TpMuguga_04g00858	RAP domain protein	1	43	63	NO
KSEYCVNTWKSPSK	14	641TP_DR	BoLA-DRB3_2002	VNTWKSPSK	97.5864	LTSKSEPSKELE	TpMuguga_04g02135	hypothetical protein	1	892	905	NO
KEKDFLADITKELDESQ	17	2824TP_DR	BoLA-DRB3_1601	FLADITKEL	0.111433	AKFKEKESQSII	TpMuguga_04g02435	ARF guanine-nucleotide exchange factor GNL1	2	289	305	NO
KEKDFLADITKELDESQS	18	2824TP_DR	BoLA-DRB3_1601	FLADITKEL	0.841191	AKFKEKSQSIIS	TpMuguga_04g02435	ARF guanine-nucleotide exchange factor GNL1	2	289	306	NO
HIHKALM	7	2123TP_DR	--	--	100	VIPHIHALMNKG	TpMuguga_02g00611	Probable histone H2A variant 1	21	131	137	YES	YES
HFHKVRN	7	2123TP_DR	--	--	100	GMRHFHVRNQSF	TpMuguga_02g00317	Ribosomal protein L18e/L15	9	60	66	YES	YES
HFHKVRN	7	5350TP_DR	--	--	100	--	TpMuguga_02g00317	Ribosomal protein L18e/L15	9	60	66	YES	YES
FRVSKVTA	8	2123TP_DR	--	--	100	LATFRVVTATGT	TpMuguga_01g00964	60S ribosomal protein L35	22	31	38	YES	YES
HFHKVRNQ	8	2123TP_DR	--	--	100	GMRHFHRNQSFM	TpMuguga_02g00317	Ribosomal protein L18e/L15	9	60	67	YES	YES
HFHKVRNQ	8	5350TP_DR	--	--	100	--	TpMuguga_02g00317	Ribosomal protein L18e/L15	9	60	67	YES	YES
HFHKVRNQ	8	641TP_DR	--	--	100	GMRHFHRNQSFM	TpMuguga_02g00317	Ribosomal protein L18e/L15	9	60	67	YES	YES
HIHKALM	7	2824TP_DR	--	--	100	VIPHIHALMNKG	TpMuguga_02g00611	Probable histone H2A variant 1	21	131	137	YES	YES
HIHKALM	7	495TP_DR	--	--	100	VIPHIHALMNKG	TpMuguga_02g00611	Probable histone H2A variant 1	21	131	137	YES	YES
KKTKGASY	8	2123TP_DR	--	--	100	GGDKKTASYAAA	TpMuguga_04g00481	Ribosomal protein L44 family protein	9	96	103	YES	YES
KKTKGASY	8	2824TP_DR	--	--	100	GGDKKTASYAAA	TpMuguga_04g00481	Ribosomal protein L44 family protein	9	96	103	YES	YES
KKTKGASY	8	5072TP_DR	--	--	100	GGDKKTASYAAA	TpMuguga_04g00481	Ribosomal protein L44 family protein	9	96	103	YES	YES
HIHKALM	7	5072TP_DR	--	--	100	VIPHIHALMNKG	TpMuguga_02g00611	Probable histone H2A variant 1	21	131	137	YES	YES
HIHKALM	7	5350TP_DR	--	--	100	--	TpMuguga_02g00611	Probable histone H2A variant 1	21	131	137	YES	YES
HIHKALM	7	641TP_DR	--	--	100	VIPHIHALMNKG	TpMuguga_02g00611	Probable histone H2A variant 1	21	131	137	YES	YES
GEFDRKT	7	5072TP_DR	--	--	100	GDYGEFRKTKED	TpMuguga_02g00758	hypothetical protein	118	564	570	YES	YES
TSWLLHP	7	2123TP_DR	--	--	100	GVFTSWLHPAAA	TpMuguga_02g02655	hypothetical protein	6	112	118	YES	YES
TSWLLHP	7	5350TP_DR	--	--	100	GVFTSWLHPAAA	TpMuguga_02g02655	hypothetical protein	6	112	118	YES	YES
STYIFKVL	8	2123TP_DR	--	--	100	ETYSTYKVLKQV	TpMuguga_04g00404	Histone H2B.1	57	19	26	YES	YES
TYIFKVLK	8	2123TP_DR	--	--	100	TYSTYIVLKQVH	TpMuguga_04g00404	Histone H2B.1	57	20	27	YES	YES
TYIFKVLK	8	641TP_DR	--	--	100	TYSTYIVLKQVH	TpMuguga_04g00404	Histone H2B.1	57	20	27	YES	YES
IPHIHKALM	9	5350TP_DR	BoLA-DRB3_1201	IPHIHKALM	100	GGVIPHALMNKG	TpMuguga_02g00611	Probable histone H2A variant 1	21	129	137	YES	YES
DYGEFDRKT	9	5072TP_DR	BoLA-DRB3_1001	DYGEFDRKT	100	LYGDYGRKTKED	TpMuguga_02g00758	hypothetical protein	118	562	570	YES	YES
IRYNKKSTL	9	5072TP_DR	BoLA-DRB3_1001	IRYNKKSTL	99.9826	TRLIRYSTLSSR	TpMuguga_04g00071	Histone H2B	7	78	86	YES	YES
KKTKGASY	8	5350TP_DR	--	--	100	--	TpMuguga_04g00481	Ribosomal protein L44 family protein	9	96	103	YES	YES
STYIFKVLK	9	5350TP_DR	BoLA-DRB3_1201	STYIFKVLK	100	ETYSTYVLKQVH	TpMuguga_04g00404	Histone H2B.1	57	19	27	YES	YES
TGVSKKSML	9	641TP_DR	BoLA-DRB3_2002	TGVSKKSML	100	HPDTGVSMLVLN	TpMuguga_04g00404	Histone H2B.1	57	33	41	YES	YES
RLDYHFFSDF	10	5072TP_DR	BoLA-DRB3_1001	LDYHFFSDF	99.9999	SQCRLDSDFLSK	TpMuguga_01g00320	11E - glutaredoxin	7	25	34	YES	YES
RLDYHFFSDF	10	641TP_DR	BoLA-DRB3_2002	LDYHFFSDF	99.9958	SQCRLDSDFLSK	TpMuguga_01g00320	11E - glutaredoxin	7	25	34	YES	YES
GDYGEFDRKT	10	5072TP_DR	BoLA-DRB3_1001	DYGEFDRKT	99.9992	ALYGDYRKTKED	TpMuguga_02g00758	hypothetical protein	118	561	570	YES	YES
GVFTSWLLHP	10	2123TP_DR	BoLA-DRB3_1501	VFTSWLLHP	99.9998	FTFGVFLHPAAA	TpMuguga_02g02655	hypothetical protein	6	109	118	YES	YES
GVFTSWLLHP	10	5072TP_DR	BoLA-DRB3_1001	VFTSWLLHP	100	FTFGVFLHPAAA	TpMuguga_02g02655	hypothetical protein	6	109	118	YES	YES
GVFTSWLLHP	10	5350TP_DR	BoLA-DRB3_1201	VFTSWLLHP	100	FTFGVFLHPAAA	TpMuguga_02g02655	hypothetical protein	6	109	118	YES	YES
GVFTSWLLHP	10	641TP_DR	BoLA-DRB3_2002	VFTSWLLHP	99.9997	FTFGVFLHPAAA	TpMuguga_02g02655	hypothetical protein	6	109	118	YES	YES
VKHNNMLSD	9	2824TP_DR	BoLA-DRB3_1601	VKHNNMLSD	99.9995	AAMVKHLSDVHR	TpMuguga_01g00199	Ribosomal protein L13e	6	2	10	YES	YES
FRVSKVTAT	9	2123TP_DR	BoLA-DRB3_1501	FRVSKVTAT	99.9993	LATFRVTATGTS	TpMuguga_01g00964	60S ribosomal protein L35	22	31	39	YES	YES
TFRVSKVTA	9	2123TP_DR	BoLA-DRB3_1501	TFRVSKVTA	100	ELATFRVTATGT	TpMuguga_01g00964	60S ribosomal protein L35	22	30	38	YES	YES
KLSKITLVR	9	2123TP_DR	BoLA-DRB3_1501	KLSKITLVR	100	GTSKLSLVRKAV	TpMuguga_01g00964	60S ribosomal protein L35	22	43	51	YES	YES
FRVSKVTAT	9	5350TP_DR	BoLA-DRB3_1201	FRVSKVTAT	99.9992	LATFRVTATGTS	TpMuguga_01g00964	60S ribosomal protein L35	22	31	39	YES	YES
TFRVSKVTA	9	5350TP_DR	BoLA-DRB3_1201	TFRVSKVTA	100	ELATFRVTATGT	TpMuguga_01g00964	60S ribosomal protein L35	22	30	38	YES	YES
HFHKVRNQS	9	5350TP_DR	BoLA-DRB3_1201	HFHKVRNQS	100	GMRHFHNQSFMR	TpMuguga_02g00317	Ribosomal protein L18e/L15	9	60	68	YES	YES
QPKLAKVNK	9	5072TP_DR	BoLA-DRB3_1001	QPKLAKVNK	100	AMEQPKVNKVLG	TpMuguga_03g00428	ribosomal protein S28-B 40S	41	3	11	YES	YES
KLAKVNKVL	9	5350TP_DR	BoLA-DRB3_1201	KLAKVNKVL	100	EQPKLAKVLGRT	TpMuguga_03g00428	ribosomal protein S28-B 40S	41	5	13	YES	YES
FDLTKLMES	9	495TP_DR	BoLA-DRB3_1001	FDLTKLMES	99.9966	KPKFDLMESHNY	TpMuguga_03g00697	Ribosomal S3Ae family protein	4	223	231	YES	YES
QKHISKLKK	9	2123TP_DR	BoLA-DRB3_1501	QKHISKLKK	100	VFLQKHLKKAAA	TpMuguga_03g00717	40S ribosomal protein S12	9	134	142	YES	YES
QKHISKLKK	9	5072TP_DR	BoLA-DRB3_1001	QKHISKLKK	99.9971	VFLQKHLKKAAA	TpMuguga_03g00717	40S ribosomal protein S12	9	134	142	YES	YES
DNRIHKIRL	9	2123TP_DR	BoLA-DRB3_1501	DNRIHKIRL	100	YDEDNRIRLTLV	TpMuguga_04g00162	ribosomal protein S10	2	14	22	YES	YES
DNRIHKIRL	9	5072TP_DR	BoLA-DRB3_1001	DNRIHKIRL	100	YDEDNRIRLTLV	TpMuguga_04g00162	ribosomal protein S10	2	14	22	YES	YES
NKLNTINKLK	10	5350TP_DR	BoLA-DRB3_1201	NKLNTINKL	79.8226	YAANKLKLKKSK	TpMuguga_04g00237	hypothetical protein	4	150	159	YES	YES
DKKTKGASY	9	5072TP_DR	BoLA-DRB3_1001	DKKTKGASY	100	LGGDKKASYAAA	TpMuguga_04g00481	Ribosomal protein L44 family protein	9	95	103	YES	YES
TFRVSKVTAT	10	2123TP_DR	BoLA-DRB3_1501	FRVSKVTAT	94.5448	ELATFRTATGTS	TpMuguga_01g00964	60S ribosomal protein L35	22	30	39	YES	YES
SKLSKITLVR	10	2123TP_DR	BoLA-DRB3_1501	SKLSKITLV	100	TGTSKLLVRKAV	TpMuguga_01g00964	60S ribosomal protein L35	22	42	51	YES	YES
TAFLRKKLRF	10	2123TP_DR	BoLA-DRB3_1501	AFLRKKLRF	99.9997	TRDTAFLRFAAA	TpMuguga_02g00078	Ribosomal L27e protein family	4	139	148	YES	YES
HFHKVRNQSF	10	5350TP_DR	BoLA-DRB3_1201	FHKVRNQSF	93.949	GMRHFHQSFMRT	TpMuguga_02g00317	Ribosomal protein L18e/L15	9	60	69	YES	YES
HFHKVRNQSF	10	641TP_DR	BoLA-DRB3_2002	FHKVRNQSF	99.9742	GMRHFHQSFMRT	TpMuguga_02g00317	Ribosomal protein L18e/L15	9	60	69	YES	YES
RLNKQKLETA	10	2123TP_DR	BoLA-DRB3_1501	LNKQKLETA	99.554	TIDRLNETAAAA	TpMuguga_03g00371	Ribosomal L37ae protein family	7	85	94	YES	YES
RLNKQKLETA	10	5072TP_DR	BoLA-DRB3_1001	LNKQKLETA	99.9994	TIDRLNETAAAA	TpMuguga_03g00371	Ribosomal L37ae protein family	7	85	94	YES	YES
RLNKQKLETA	10	5350TP_DR	BoLA-DRB3_1201	LNKQKLETA	99.9479	TIDRLNETAAAA	TpMuguga_03g00371	Ribosomal L37ae protein family	7	85	94	YES	YES
RLNKQKLETA	10	641TP_DR	BoLA-DRB3_2002	LNKQKLETA	99.9732	TIDRLNETAAAA	TpMuguga_03g00371	Ribosomal L37ae protein family	7	85	94	YES	YES
EQPKLAKVNK	10	2123TP_DR	BoLA-DRB3_1501	QPKLAKVNK	99.9828	AAMEQPVNKVLG	TpMuguga_03g00428	ribosomal protein S28-B 40S	41	2	11	YES	YES
KLAKVNKVLG	10	2123TP_DR	BoLA-DRB3_1501	LAKVNKVLG	99.9972	EQPKLAVLGRTG	TpMuguga_03g00428	ribosomal protein S28-B 40S	41	5	14	YES	YES
EQPKLAKVNK	10	2824TP_DR	BoLA-DRB3_1601	EQPKLAKVN	99.9998	AAMEQPVNKVLG	TpMuguga_03g00428	ribosomal protein S28-B 40S	41	2	11	YES	YES
KLAKVNKVLG	10	2824TP_DR	BoLA-DRB3_1601	LAKVNKVLG	99.992	EQPKLAVLGRTG	TpMuguga_03g00428	ribosomal protein S28-B 40S	41	5	14	YES	YES
EQPKLAKVNK	10	495TP_DR	BoLA-DRB3_1001	EQPKLAKVN	100	AAMEQPVNKVLG	TpMuguga_03g00428	ribosomal protein S28-B 40S	41	2	11	YES	YES
KLAKVNKVLG	10	495TP_DR	BoLA-DRB3_1001	LAKVNKVLG	99.9686	EQPKLAVLGRTG	TpMuguga_03g00428	ribosomal protein S28-B 40S	41	5	14	YES	YES
EQPKLAKVNK	10	5072TP_DR	BoLA-DRB3_1001	EQPKLAKVN	100	AAMEQPVNKVLG	TpMuguga_03g00428	ribosomal protein S28-B 40S	41	2	11	YES	YES
KLAKVNKVLG	10	5072TP_DR	BoLA-DRB3_1001	LAKVNKVLG	99.9699	EQPKLAVLGRTG	TpMuguga_03g00428	ribosomal protein S28-B 40S	41	5	14	YES	YES
EQPKLAKVNK	10	5350TP_DR	BoLA-DRB3_1201	QPKLAKVNK	100	AAMEQPVNKVLG	TpMuguga_03g00428	ribosomal protein S28-B 40S	41	2	11	YES	YES
KLAKVNKVLG	10	5350TP_DR	BoLA-DRB3_1201	LAKVNKVLG	99.9999	EQPKLAVLGRTG	TpMuguga_03g00428	ribosomal protein S28-B 40S	41	5	14	YES	YES
TYSTYIFKVL	10	495TP_DR	BoLA-DRB3_1001	YSTYIFKVL	99.9493	RSETYSKVLKQV	TpMuguga_04g00404	Histone H2B.1	57	17	26	YES	YES
TYSTYIFKVL	10	5350TP_DR	BoLA-DRB3_1201	YSTYIFKVL	99.9986	RSETYSKVLKQV	TpMuguga_04g00404	Histone H2B.1	57	17	26	YES	YES
TYSTYIFKVL	10	641TP_DR	BoLA-DRB3_2002	YSTYIFKVL	99.999	RSETYSKVLKQV	TpMuguga_04g00404	Histone H2B.1	57	17	26	YES	YES
NVEWARPSKDK	11	5072TP_DR	BoLA-DRB3_1001	VEWARPSKD	24.685	LLLNVEKDKAAA	TpMuguga_01g00314	Eukaryotic translation initiation factor 3 subunit G-A	2	256	266	YES	YES
NVEWARPSKDK	11	5350TP_DR	BoLA-DRB3_1201	EWARPSKDK	63.7258	LLLNVEKDKAAA	TpMuguga_01g00314	Eukaryotic translation initiation factor 3 subunit G-A	2	256	266	YES	YES
PRLNTKELTYH	11	5072TP_DR	BoLA-DRB3_1001	LNTKELTYH	99.9989	YMDPRLTYHVCA	TpMuguga_01g01219	Phosphatidylserine decarboxylase	5	213	223	YES	YES
PRLNTKELTYH	11	5350TP_DR	BoLA-DRB3_1201	PRLNTKELT	99.7897	YMDPRLTYHVCA	TpMuguga_01g01219	Phosphatidylserine decarboxylase	5	213	223	YES	YES
YGDYGEFDRKT	11	2123TP_DR	BoLA-DRB3_1501	YGDYGEFDR	99.989	LALYGDRKTKED	TpMuguga_02g00758	hypothetical protein	118	560	570	YES	YES
EIKERLAALAL	11	2824TP_DR	BoLA-DRB3_1601	IKERLAALA	99.9422	WTNEIKLALYGD	TpMuguga_02g00758	hypothetical protein	118	549	559	YES	YES
YGDYGEFDRKT	11	2824TP_DR	BoLA-DRB3_1601	DYGEFDRKT	99.9574	LALYGDRKTKED	TpMuguga_02g00758	hypothetical protein	118	560	570	YES	YES
VDPGAYEHKIG	11	5072TP_DR	BoLA-DRB3_1001	PGAYEHKIG	99.656	GVKVDPKIGRVG	TpMuguga_02g00758	hypothetical protein	118	507	517	YES	YES
EIKERLAALAL	11	5072TP_DR	BoLA-DRB3_1001	KERLAALAL	99.982	WTNEIKLALYGD	TpMuguga_02g00758	hypothetical protein	118	549	559	YES	YES
YGDYGEFDRKT	11	5072TP_DR	BoLA-DRB3_1001	DYGEFDRKT	99.9817	LALYGDRKTKED	TpMuguga_02g00758	hypothetical protein	118	560	570	YES	YES
AVKVHGSLAR	10	5350TP_DR	BoLA-DRB3_1201	VKVHGSLAR	92.2705	AAMAVKLARAGK	TpMuguga_03g00566	40S ribosomal protein S30	15	2	11	YES	YES
FNAHEHRERH	10	2824TP_DR	BoLA-DRB3_1601	FNAHEHRER	71.8869	VMSFNAERHAAA	TpMuguga_03g00710	Ribosomal S17	10	121	130	YES	YES
LQKHISKLKK	10	2123TP_DR	BoLA-DRB3_1501	LQKHISKLK	91.0022	LVFLQKLKKAAA	TpMuguga_03g00717	40S ribosomal protein S12	9	133	142	YES	YES
GDYGEFDRKTK	11	5072TP_DR	BoLA-DRB3_1001	YGEFDRKTK	27.6176	ALYGDYKTKEDS	TpMuguga_02g00758	hypothetical protein	118	561	571	YES	YES
EFDRKTKEDSK	11	5072TP_DR	BoLA-DRB3_1001	FDRKTKEDS	99.1294	DYGEFDDSKNLV	TpMuguga_02g00758	hypothetical protein	118	565	575	YES	YES
EIKERLAALAL	11	5350TP_DR	BoLA-DRB3_1201	KERLAALAL	99.8937	WTNEIKLALYGD	TpMuguga_02g00758	hypothetical protein	118	549	559	YES	YES
LQKHISKLKK	10	5072TP_DR	BoLA-DRB3_1001	LQKHISKLK	65.4337	LVFLQKLKKAAA	TpMuguga_03g00717	40S ribosomal protein S12	9	133	142	YES	YES
LQKHISKLKK	10	5350TP_DR	BoLA-DRB3_1201	LQKHISKLK	91.0993	LVFLQKLKKAAA	TpMuguga_03g00717	40S ribosomal protein S12	9	133	142	YES	YES
GDKKTKGASY	10	2824TP_DR	BoLA-DRB3_1601	DKKTKGASY	99.9766	ELGGDKASYAAA	TpMuguga_04g00481	Ribosomal protein L44 family protein	9	94	103	YES	YES
YGDYGEFDRKT	11	5350TP_DR	BoLA-DRB3_1201	DYGEFDRKT	99.9893	LALYGDRKTKED	TpMuguga_02g00758	hypothetical protein	118	560	570	YES	YES
LVVPKSGDKSN	11	2123TP_DR	BoLA-DRB3_1501	VVPKSGDKS	99.9939	EDLLVVKSNAAA	TpMuguga_03g00186	Stomatin-like protein 2 mitochondrial	3	343	353	YES	YES
GDKKTKGASY	10	5072TP_DR	BoLA-DRB3_1001	DKKTKGASY	99.9745	ELGGDKASYAAA	TpMuguga_04g00481	Ribosomal protein L44 family protein	9	94	103	YES	YES
GDKKTKGASY	10	5350TP_DR	BoLA-DRB3_1201	DKKTKGASY	59.654	ELGGDKASYAAA	TpMuguga_04g00481	Ribosomal protein L44 family protein	9	94	103	YES	YES
AREKLKRKTLA	11	5072TP_DR	BoLA-DRB3_1001	EKLKRKTLA	99.9757	AAMARETLAPLT	TpMuguga_01g00924	Ribosomal protein L31e	14	2	12	YES	YES
TSKLSKITLVR	11	2123TP_DR	BoLA-DRB3_1501	SKLSKITLV	96.4016	ATGTSKLVRKAV	TpMuguga_01g00964	60S ribosomal protein L35	22	41	51	YES	YES
GSVRTLTLKKH	11	2824TP_DR	BoLA-DRB3_1601	VRTLTLKKH	96.5661	AAMGSVKKHLGK	TpMuguga_02g00283	60S ribosomal protein L39-1	18	2	12	YES	YES
GSVRTLTLKKH	11	495TP_DR	BoLA-DRB3_1101	VRTLTLKKH	46.5911	AAMGSVKKHLGK	TpMuguga_02g00283	60S ribosomal protein L39-1	18	2	12	YES	YES
GSVRTLTLKKH	11	5072TP_DR	BoLA-DRB3_1001	VRTLTLKKH	61.1228	AAMGSVKKHLGK	TpMuguga_02g00283	60S ribosomal protein L39-1	18	2	12	YES	YES
SVKATIDRLNK	11	2123TP_DR	BoLA-DRB3_1501	VKATIDRLN	97.6945	SASSVKLNKQKL	TpMuguga_03g00371	Ribosomal L37ae protein family	7	78	88	YES	YES
MEQPKLAKVNK	11	2123TP_DR	BoLA-DRB3_1501	QPKLAKVNK	99.9892	AAAMEQVNKVLG	TpMuguga_03g00428	ribosomal protein S28-B 40S	41	1	11	YES	YES
MEQPKLAKVNK	11	2824TP_DR	BoLA-DRB3_1601	MEQPKLAKV	99.9975	AAAMEQVNKVLG	TpMuguga_03g00428	ribosomal protein S28-B 40S	41	1	11	YES	YES
MEQPKLAKVNK	11	5072TP_DR	BoLA-DRB3_1001	MEQPKLAKV	99.9997	AAAMEQVNKVLG	TpMuguga_03g00428	ribosomal protein S28-B 40S	41	1	11	YES	YES
EQPKLAKVNKV	11	5072TP_DR	BoLA-DRB3_1001	PKLAKVNKV	90.0054	AAMEQPNKVLGR	TpMuguga_03g00428	ribosomal protein S28-B 40S	41	2	12	YES	YES
MEQPKLAKVNK	11	5350TP_DR	BoLA-DRB3_1201	MEQPKLAKV	99.977	AAAMEQVNKVLG	TpMuguga_03g00428	ribosomal protein S28-B 40S	41	1	11	YES	YES
MEQPKLAKVNK	11	641TP_DR	BoLA-DRB3_2002	QPKLAKVNK	99.9827	AAAMEQVNKVLG	TpMuguga_03g00428	ribosomal protein S28-B 40S	41	1	11	YES	YES
AVKVHGSLARA	11	2123TP_DR	BoLA-DRB3_1501	VKVHGSLAR	78.3539	AAMAVKARAGKV	TpMuguga_03g00566	40S ribosomal protein S30	15	2	12	YES	YES
AVKVHGSLARA	11	2824TP_DR	BoLA-DRB3_1601	VKVHGSLAR	29.7702	AAMAVKARAGKV	TpMuguga_03g00566	40S ribosomal protein S30	15	2	12	YES	YES
AVKVHGSLARA	11	495TP_DR	BoLA-DRB3_1001	VKVHGSLAR	56.2615	AAMAVKARAGKV	TpMuguga_03g00566	40S ribosomal protein S30	15	2	12	YES	YES
AVKVHGSLARA	11	5350TP_DR	BoLA-DRB3_1201	VKVHGSLAR	99.3644	AAMAVKARAGKV	TpMuguga_03g00566	40S ribosomal protein S30	15	2	12	YES	YES
LVVPKSGDKSN	11	2824TP_DR	BoLA-DRB3_1601	VVPKSGDKS	99.9744	EDLLVVKSNAAA	TpMuguga_03g00186	Stomatin-like protein 2 mitochondrial	3	343	353	YES	YES
VVDPRANKAKV	11	5350TP_DR	BoLA-DRB3_1201	VDPRANKAK	24.6344	LVFVVDAKVAKA	TpMuguga_03g00683	60S ribosomal protein L23a	11	95	105	YES	YES
LVVPKSGDKSN	11	5350TP_DR	BoLA-DRB3_1201	VVPKSGDKS	99.9872	EDLLVVKSNAAA	TpMuguga_03g00186	Stomatin-like protein 2 mitochondrial	3	343	353	YES	YES
SFNAHEHRERH	11	2824TP_DR	BoLA-DRB3_1601	FNAHEHRER	56.3394	KVMSFNERHAAA	TpMuguga_03g00710	Ribosomal S17	10	120	130	YES	YES
SFNAHEHRERH	11	5072TP_DR	BoLA-DRB3_1001	FNAHEHRER	11.5845	KVMSFNERHAAA	TpMuguga_03g00710	Ribosomal S17	10	120	130	YES	YES
ANKLNTINKLK	11	2123TP_DR	BoLA-DRB3_1501	NKLNTINKL	39.1788	KYAANKKLKKSK	TpMuguga_04g00237	hypothetical protein	4	149	159	YES	YES
LLPKKHKKDRD	11	2123TP_DR	BoLA-DRB3_1501	PKKHKKDRD	54.2878	QAVLLPDRDAAA	TpMuguga_04g00322	Histone H2A	70	117	127	YES	YES
AVLLPKKHKKD	11	2123TP_DR	BoLA-DRB3_1501	VLLPKKHKK	60.8581	NVQAVLKKDRDA	TpMuguga_04g00322	Histone H2A	70	115	125	YES	YES
AVLLPKKHKKD	11	5072TP_DR	BoLA-DRB3_1001	VLLPKKHKK	26.7396	NVQAVLKKDRDA	TpMuguga_04g00322	Histone H2A	70	115	125	YES	YES
LLPKKHKKDRD	11	5072TP_DR	BoLA-DRB3_1001	PKKHKKDRD	70.9114	QAVLLPDRDAAA	TpMuguga_04g00322	Histone H2A	70	117	127	YES	YES
AVLLPKKHKKD	11	5350TP_DR	BoLA-DRB3_1201	VLLPKKHKK	46.093	NVQAVLKKDRDA	TpMuguga_04g00322	Histone H2A	70	115	125	YES	YES
LLPKKHKKDRD	11	5350TP_DR	BoLA-DRB3_1201	PKKHKKDRD	90.1249	QAVLLPDRDAAA	TpMuguga_04g00322	Histone H2A	70	117	127	YES	YES
LLPKKHKKDRD	11	641TP_DR	BoLA-DRB3_2002	PKKHKKDRD	99.7458	QAVLLPDRDAAA	TpMuguga_04g00322	Histone H2A	70	117	127	YES	YES
ETYSTYIFKVL	11	495TP_DR	BoLA-DRB3_1001	YSTYIFKVL	98.6917	ARSETYKVLKQV	TpMuguga_04g00404	Histone H2B.1	57	16	26	YES	YES
ETYSTYIFKVL	11	5350TP_DR	BoLA-DRB3_1201	YSTYIFKVL	99.9375	ARSETYKVLKQV	TpMuguga_04g00404	Histone H2B.1	57	16	26	YES	YES
HRMLKSRVSADG	12	2123TP_DR	BoLA-DRB3_1101	MLKSRVSAD	88.8864	GRVHRMADGRVG	TpMuguga_02g00611	Probable histone H2A variant 1	21	52	63	YES	YES
YGDYGEFDRKTK	12	2123TP_DR	BoLA-DRB3_1501	YGEFDRKTK	94.0961	LALYGDKTKEDS	TpMuguga_02g00758	hypothetical protein	118	560	571	YES	YES
YGDYGEFDRKTK	12	2824TP_DR	BoLA-DRB3_1601	DYGEFDRKT	91.9089	LALYGDKTKEDS	TpMuguga_02g00758	hypothetical protein	118	560	571	YES	YES
PGAYEHKIGRVG	12	5072TP_DR	BoLA-DRB3_1001	AYEHKIGRV	32.847	KVDPGARVGNVM	TpMuguga_02g00758	hypothetical protein	118	509	520	YES	YES
YGDYGEFDRKTK	12	5072TP_DR	BoLA-DRB3_1001	YGEFDRKTK	21.6058	LALYGDKTKEDS	TpMuguga_02g00758	hypothetical protein	118	560	571	YES	YES
VKIYEGLENPDN	12	5072TP_DR	BoLA-DRB3_1001	YEGLENPDN	41.5542	EEFVKIPDNAAA	TpMuguga_02g00758	hypothetical protein	118	629	640	YES	YES
YGDYGEFDRKTK	12	5350TP_DR	BoLA-DRB3_1201	YGEFDRKTK	83.9581	LALYGDKTKEDS	TpMuguga_02g00758	hypothetical protein	118	560	571	YES	YES
VKIYEGLENPDN	12	5350TP_DR	BoLA-DRB3_1201	YEGLENPDN	18.6052	EEFVKIPDNAAA	TpMuguga_02g00758	hypothetical protein	118	629	640	YES	YES
AANKLNTINKLK	12	641TP_DR	BoLA-DRB3_2002	NKLNTINKL	19.3031	KKYAANKLKKSK	TpMuguga_04g00237	hypothetical protein	4	148	159	YES	YES
RNNVLENVRGGQ	12	2123TP_DR	BoLA-DRB3_1501	VLENVRGGQ	99.8497	MARRNNGGQRNT	TpMuguga_04g00308	C-terminal duplication domain of Friend of PRMT1 family protein	4	4	15	YES	YES
RNNVLENVRGGQ	12	641TP_DR	BoLA-DRB3_2002	NVLENVRGG	99.6509	MARRNNGGQRNT	TpMuguga_04g00308	C-terminal duplication domain of Friend of PRMT1 family protein	4	4	15	YES	YES
VLLPKKHKKDRD	12	2123TP_DR	BoLA-DRB3_1501	PKKHKKDRD	35.6274	VQAVLLDRDAAA	TpMuguga_04g00322	Histone H2A	70	116	127	YES	YES
KQYTTPKKVKH	11	641TP_DR	BoLA-DRB3_2002	YTTPKKVKH	28.0606	RKKKQYVKHKKK	TpMuguga_04g00752	Ribosomal protein S27a family protein	3	92	102	YES	YES
HNNMLSDVHRVK	12	2123TP_DR	BoLA-DRB3_1501	NMLSDVHRV	77.9675	MVKHNNRVKCSH	TpMuguga_01g00199	Ribosomal protein L13e	6	4	15	YES	YES
VLLPKKHKKDRD	12	2824TP_DR	BoLA-DRB3_1601	PKKHKKDRD	33.7617	VQAVLLDRDAAA	TpMuguga_04g00322	Histone H2A	70	116	127	YES	YES
VLLPKKHKKDRD	12	495TP_DR	BoLA-DRB3_1001	PKKHKKDRD	15.2637	VQAVLLDRDAAA	TpMuguga_04g00322	Histone H2A	70	116	127	YES	YES
VLLPKKHKKDRD	12	5072TP_DR	BoLA-DRB3_1001	PKKHKKDRD	20.4487	VQAVLLDRDAAA	TpMuguga_04g00322	Histone H2A	70	116	127	YES	YES
VLLPKKHKKDRD	12	5350TP_DR	BoLA-DRB3_1201	PKKHKKDRD	28.6718	VQAVLLDRDAAA	TpMuguga_04g00322	Histone H2A	70	116	127	YES	YES
VLLPKKHKKDRD	12	641TP_DR	BoLA-DRB3_2002	PKKHKKDRD	45.1091	VQAVLLDRDAAA	TpMuguga_04g00322	Histone H2A	70	116	127	YES	YES
SETYSTYIFKVL	12	2123TP_DR	BoLA-DRB3_1501	TYSTYIFKV	82.6984	KARSETKVLKQV	TpMuguga_04g00404	Histone H2B.1	57	15	26	YES	YES
DTGVSKKSMLVL	12	2123TP_DR	BoLA-DRB3_1501	VSKKSMLVL	98.2778	VHPDTGLVLNSF	TpMuguga_04g00404	Histone H2B.1	57	32	43	YES	YES
SETYSTYIFKVL	12	495TP_DR	BoLA-DRB3_1001	YSTYIFKVL	19.9943	KARSETKVLKQV	TpMuguga_04g00404	Histone H2B.1	57	15	26	YES	YES
SETYSTYIFKVL	12	5072TP_DR	BoLA-DRB3_1001	YSTYIFKVL	20.3687	KARSETKVLKQV	TpMuguga_04g00404	Histone H2B.1	57	15	26	YES	YES
DTGVSKKSMLVL	12	5350TP_DR	BoLA-DRB3_1201	VSKKSMLVL	99.9911	VHPDTGLVLNSF	TpMuguga_04g00404	Histone H2B.1	57	32	43	YES	YES
SETYSTYIFKVL	12	641TP_DR	BoLA-DRB3_2002	YSTYIFKVL	98.2219	KARSETKVLKQV	TpMuguga_04g00404	Histone H2B.1	57	15	26	YES	YES
PRLNTKELTYHVC	13	2824TP_DR	BoLA-DRB3_1601	LNTKELTYH	99.9483	YMDPRLHVCAAA	TpMuguga_01g01219	Phosphatidylserine decarboxylase	5	213	225	YES	YES
PRLNTKELTYHVC	13	5072TP_DR	BoLA-DRB3_1001	NTKELTYHV	99.9982	YMDPRLHVCAAA	TpMuguga_01g01219	Phosphatidylserine decarboxylase	5	213	225	YES	YES
PRLNTKELTYHVC	13	5350TP_DR	BoLA-DRB3_1201	LNTKELTYH	98.5799	YMDPRLHVCAAA	TpMuguga_01g01219	Phosphatidylserine decarboxylase	5	213	225	YES	YES
VHRMLKSRVSADG	13	2123TP_DR	BoLA-DRB3_1101	MLKSRVSAD	17.4928	VGRVHRADGRVG	TpMuguga_02g00611	Probable histone H2A variant 1	21	51	63	YES	YES
GGGVIPHIHKALM	13	495TP_DR	BoLA-DRB3_1001	VIPHIHKAL	2.47386	TIAGGGALMNKG	TpMuguga_02g00611	Probable histone H2A variant 1	21	125	137	YES	YES
VHRMLKSRVSADG	13	641TP_DR	BoLA-DRB3_2002	HRMLKSRVS	14.2634	VGRVHRADGRVG	TpMuguga_02g00611	Probable histone H2A variant 1	21	51	63	YES	YES
YGDYGEFDRKTKE	13	2824TP_DR	BoLA-DRB3_1601	YGEFDRKTK	42.6119	LALYGDTKEDSK	TpMuguga_02g00758	hypothetical protein	118	560	572	YES	YES
KTHTHLDLGVKVD	13	5072TP_DR	BoLA-DRB3_1001	HTHLDLGVK	97.8757	QLIKTHKVDPGA	TpMuguga_02g00758	hypothetical protein	118	496	508	YES	YES
TNEIKERLAALAL	13	5072TP_DR	BoLA-DRB3_1001	IKERLAALA	96.6205	VLWTNELALYGD	TpMuguga_02g00758	hypothetical protein	118	547	559	YES	YES
EIKERLAALALYG	13	5072TP_DR	BoLA-DRB3_1001	ERLAALALY	98.7528	WTNEIKLYGDYG	TpMuguga_02g00758	hypothetical protein	118	549	561	YES	YES
TNEIKERLAALAL	13	5350TP_DR	BoLA-DRB3_1201	IKERLAALA	99.4081	VLWTNELALYGD	TpMuguga_02g00758	hypothetical protein	118	547	559	YES	YES
FVKIYEGLENPDN	13	5350TP_DR	BoLA-DRB3_1201	VKIYEGLEN	7.78525	EEEFVKPDNAAA	TpMuguga_02g00758	hypothetical protein	118	628	640	YES	YES
RRNNVLENVRGGQ	13	2123TP_DR	BoLA-DRB3_1501	NVLENVRGG	94.3123	AMARRNGGQRNT	TpMuguga_04g00308	C-terminal duplication domain of Friend of PRMT1 family protein	4	3	15	YES	YES
RNNVLENVRGGQR	13	5350TP_DR	BoLA-DRB3_1201	VLENVRGGQ	99.4576	MARRNNGQRNTR	TpMuguga_04g00308	C-terminal duplication domain of Friend of PRMT1 family protein	4	4	16	YES	YES
AVLLPKKHKKDRD	13	2123TP_DR	BoLA-DRB3_1501	VLLPKKHKK	17.9414	NVQAVLDRDAAA	TpMuguga_04g00322	Histone H2A	70	115	127	YES	YES
AVLLPKKHKKDRD	13	2824TP_DR	BoLA-DRB3_1601	VLLPKKHKK	20.6571	NVQAVLDRDAAA	TpMuguga_04g00322	Histone H2A	70	115	127	YES	YES
AVLLPKKHKKDRD	13	495TP_DR	BoLA-DRB3_1001	VLLPKKHKK	6.98566	NVQAVLDRDAAA	TpMuguga_04g00322	Histone H2A	70	115	127	YES	YES
VQAVLLPKKHKKD	13	495TP_DR	BoLA-DRB3_1001	VLLPKKHKK	13.0195	MPNVQAKKDRDA	TpMuguga_04g00322	Histone H2A	70	113	125	YES	YES
AVLLPKKHKKDRD	13	5072TP_DR	BoLA-DRB3_1001	VLLPKKHKK	8.06401	NVQAVLDRDAAA	TpMuguga_04g00322	Histone H2A	70	115	127	YES	YES
AVLLPKKHKKDRD	13	5350TP_DR	BoLA-DRB3_1201	PKKHKKDRD	17.3293	NVQAVLDRDAAA	TpMuguga_04g00322	Histone H2A	70	115	127	YES	YES
VQAVLLPKKHKKD	13	5350TP_DR	BoLA-DRB3_1201	VLLPKKHKK	69.3787	MPNVQAKKDRDA	TpMuguga_04g00322	Histone H2A	70	113	125	YES	YES
AVLLPKKHKKDRD	13	641TP_DR	BoLA-DRB3_2002	VLLPKKHKK	20.7626	NVQAVLDRDAAA	TpMuguga_04g00322	Histone H2A	70	115	127	YES	YES
SETYSTYIFKVLK	13	2123TP_DR	BoLA-DRB3_1501	YSTYIFKVL	51.032	KARSETVLKQVH	TpMuguga_04g00404	Histone H2B.1	57	15	27	YES	YES
RSETYSTYIFKVL	13	2123TP_DR	BoLA-DRB3_1501	TYSTYIFKV	84.507	KKARSEKVLKQV	TpMuguga_04g00404	Histone H2B.1	57	14	26	YES	YES
SETYSTYIFKVLK	13	495TP_DR	BoLA-DRB3_1001	YSTYIFKVL	5.06195	KARSETVLKQVH	TpMuguga_04g00404	Histone H2B.1	57	15	27	YES	YES
FVTDTFEKLATEA	13	495TP_DR	BoLA-DRB3_1001	TDTFEKLAT	83.5123	LNSFVTTEAGKL	TpMuguga_04g00404	Histone H2B.1	57	46	58	YES	YES
SETYSTYIFKVLK	13	5350TP_DR	BoLA-DRB3_1201	YSTYIFKVL	17.6883	KARSETVLKQVH	TpMuguga_04g00404	Histone H2B.1	57	15	27	YES	YES
RLDYHFFSDFLSKY	14	2123TP_DR	BoLA-DRB3_1101	YHFFSDFLS	56.0671	SQCRLDSKYSFT	TpMuguga_01g00320	11E - glutaredoxin	7	25	38	YES	YES
RLDYHFFSDFLSKY	14	5072TP_DR	BoLA-DRB3_1001	YHFFSDFLS	23.674	SQCRLDSKYSFT	TpMuguga_01g00320	11E - glutaredoxin	7	25	38	YES	YES
RLDYHFFSDFLSKY	14	5350TP_DR	BoLA-DRB3_1201	YHFFSDFLS	1.1414	SQCRLDSKYSFT	TpMuguga_01g00320	11E - glutaredoxin	7	25	38	YES	YES
RLDYHFFSDFLSKY	14	641TP_DR	BoLA-DRB3_2002	YHFFSDFLS	6.67499	SQCRLDSKYSFT	TpMuguga_01g00320	11E - glutaredoxin	7	25	38	YES	YES
EKRMNLSKMMGFKH	14	5350TP_DR	BoLA-DRB3_1201	MNLSKMMGF	24.5004	KIAEKRFKHAAA	TpMuguga_01g01007	NLI interacting factor-like phosphatase family protein	3	359	372	YES	YES
SKNLNLNNVATVTT	14	495TP_DR	BoLA-DRB3_1101	LNLNNVATV	19.9869	NLSSKNVTTAAA	TpMuguga_02g00119	Kelch domain-containing protein 3	3	1618	1631	YES	YES
AGGGVIPHIHKALM	14	2123TP_DR	BoLA-DRB3_1501	VIPHIHKAL	7.63901	ATIAGGALMNKG	TpMuguga_02g00611	Probable histone H2A variant 1	21	124	137	YES	YES
AGGGVIPHIHKALM	14	2824TP_DR	BoLA-DRB3_1601	VIPHIHKAL	37.5902	ATIAGGALMNKG	TpMuguga_02g00611	Probable histone H2A variant 1	21	124	137	YES	YES
AGGGVIPHIHKALM	14	495TP_DR	BoLA-DRB3_1001	VIPHIHKAL	5.88146	ATIAGGALMNKG	TpMuguga_02g00611	Probable histone H2A variant 1	21	124	137	YES	YES
AGGGVIPHIHKALM	14	5072TP_DR	BoLA-DRB3_1001	VIPHIHKAL	6.25597	ATIAGGALMNKG	TpMuguga_02g00611	Probable histone H2A variant 1	21	124	137	YES	YES
AGGGVIPHIHKALM	14	5350TP_DR	BoLA-DRB3_1201	VIPHIHKAL	41.0184	ATIAGGALMNKG	TpMuguga_02g00611	Probable histone H2A variant 1	21	124	137	YES	YES
AGGGVIPHIHKALM	14	641TP_DR	BoLA-DRB3_2002	VIPHIHKAL	43.8766	ATIAGGALMNKG	TpMuguga_02g00611	Probable histone H2A variant 1	21	124	137	YES	YES
VDPGAYEHKIGRVG	14	2123TP_DR	BoLA-DRB3_1501	AYEHKIGRV	16.9208	GVKVDPRVGNVM	TpMuguga_02g00758	hypothetical protein	118	507	520	YES	YES
VDPGAYEHKIGRVG	14	2824TP_DR	BoLA-DRB3_1601	AYEHKIGRV	29.1113	GVKVDPRVGNVM	TpMuguga_02g00758	hypothetical protein	118	507	520	YES	YES
WTNEIKERLAALAL	14	5072TP_DR	BoLA-DRB3_1001	IKERLAALA	93.5725	RVLWTNLALYGD	TpMuguga_02g00758	hypothetical protein	118	546	559	YES	YES
DYGEFDRKTKEDSK	14	5072TP_DR	BoLA-DRB3_1001	YGEFDRKTK	6.38987	LYGDYGDSKNLV	TpMuguga_02g00758	hypothetical protein	118	562	575	YES	YES
VDPGAYEHKIGRVG	14	5350TP_DR	BoLA-DRB3_1201	AYEHKIGRV	25.105	GVKVDPRVGNVM	TpMuguga_02g00758	hypothetical protein	118	507	520	YES	YES
NKVNNNNTFNRVNN	14	2123TP_DR	BoLA-DRB3_1501	VNNNNTFNR	64.9399	NTLNKVVNNNRA	TpMuguga_03g00180	Ankyrin repeats (3 copies) family protein	2	706	719	YES	YES
NKVNNNNTFNRVNN	14	5350TP_DR	BoLA-DRB3_1201	VNNNNTFNR	48.0388	NTLNKVVNNNRA	TpMuguga_03g00180	Ankyrin repeats (3 copies) family protein	2	706	719	YES	YES
QAVLLPKKHKKDRD	14	2123TP_DR	BoLA-DRB3_1501	VLLPKKHKK	58.1137	PNVQAVDRDAAA	TpMuguga_04g00322	Histone H2A	70	114	127	YES	YES
QAVLLPKKHKKDRD	14	5072TP_DR	BoLA-DRB3_1001	VLLPKKHKK	58.5973	PNVQAVDRDAAA	TpMuguga_04g00322	Histone H2A	70	114	127	YES	YES
VQAVLLPKKHKKDR	14	5350TP_DR	BoLA-DRB3_1201	VLLPKKHKK	55.9873	MPNVQAKDRDAA	TpMuguga_04g00322	Histone H2A	70	113	126	YES	YES
QAVLLPKKHKKDRD	14	5350TP_DR	BoLA-DRB3_1201	VLLPKKHKK	62.4054	PNVQAVDRDAAA	TpMuguga_04g00322	Histone H2A	70	114	127	YES	YES
SFVTDTFEKLATEA	14	2123TP_DR	BoLA-DRB3_1101	DTFEKLATE	42.6453	VLNSFVTEAGKL	TpMuguga_04g00404	Histone H2B.1	57	45	58	YES	YES
SFVTDTFEKLATEA	14	495TP_DR	BoLA-DRB3_1101	DTFEKLATE	48.4295	VLNSFVTEAGKL	TpMuguga_04g00404	Histone H2B.1	57	45	58	YES	YES
FVTDTFEKLATEAG	14	495TP_DR	BoLA-DRB3_1101	FEKLATEAG	52.0968	LNSFVTEAGKLC	TpMuguga_04g00404	Histone H2B.1	57	46	59	YES	YES
SFVTDTFEKLATEA	14	5350TP_DR	BoLA-DRB3_1201	FVTDTFEKL	69.3835	VLNSFVTEAGKL	TpMuguga_04g00404	Histone H2B.1	57	45	58	YES	YES
KKETLSSREVQTAV	14	5350TP_DR	BoLA-DRB3_1201	LSSREVQTA	94.8636	KYNKKETAVRLV	TpMuguga_04g00404	Histone H2B.1	57	66	79	YES	YES
AEKRMNLSKMMGFKH	15	2123TP_DR	BoLA-DRB3_1501	MNLSKMMGF	5.76243	QKIAEKFKHAAA	TpMuguga_01g01007	NLI interacting factor-like phosphatase family protein	3	358	372	YES	YES
AEKRMNLSKMMGFKH	15	5350TP_DR	BoLA-DRB3_1201	MNLSKMMGF	56.3293	QKIAEKFKHAAA	TpMuguga_01g01007	NLI interacting factor-like phosphatase family protein	3	358	372	YES	YES
SSKNLNLNNVATVTT	15	2123TP_DR	BoLA-DRB3_1501	LNLNNVATV	27.1579	VNLSSKVTTAAA	TpMuguga_02g00119	Kelch domain-containing protein 3	3	1617	1631	YES	YES
SSKNLNLNNVATVTT	15	495TP_DR	BoLA-DRB3_1101	LNLNNVATV	32.3577	VNLSSKVTTAAA	TpMuguga_02g00119	Kelch domain-containing protein 3	3	1617	1631	YES	YES
IAGGGVIPHIHKALM	15	495TP_DR	BoLA-DRB3_1001	VIPHIHKAL	4.73556	KATIAGALMNKG	TpMuguga_02g00611	Probable histone H2A variant 1	21	123	137	YES	YES
GDYGEFDRKTKEDSK	15	5072TP_DR	BoLA-DRB3_1001	YGEFDRKTK	6.45268	ALYGDYDSKNLV	TpMuguga_02g00758	hypothetical protein	118	561	575	YES	YES
DYGEFDRKTKEDSKN	15	5072TP_DR	BoLA-DRB3_1001	YGEFDRKTK	8.25398	LYGDYGSKNLVE	TpMuguga_02g00758	hypothetical protein	118	562	576	YES	YES
ASGGVMPNVQAVLLP	15	2123TP_DR	BoLA-DRB3_1501	VMPNVQAVL	15.8989	TTIASGLLPKKH	TpMuguga_04g00322	Histone H2A	70	105	119	YES	YES
VQAVLLPKKHKKDRD	15	2123TP_DR	BoLA-DRB3_1501	VLLPKKHKK	19.5378	MPNVQADRDAAA	TpMuguga_04g00322	Histone H2A	70	113	127	YES	YES
VQAVLLPKKHKKDRD	15	2824TP_DR	BoLA-DRB3_1601	VLLPKKHKK	26.6309	MPNVQADRDAAA	TpMuguga_04g00322	Histone H2A	70	113	127	YES	YES
VQAVLLPKKHKKDRD	15	495TP_DR	BoLA-DRB3_1001	VLLPKKHKK	8.08734	MPNVQADRDAAA	TpMuguga_04g00322	Histone H2A	70	113	127	YES	YES
ASGGVMPNVQAVLLP	15	495TP_DR	BoLA-DRB3_1101	VMPNVQAVL	24.1331	TTIASGLLPKKH	TpMuguga_04g00322	Histone H2A	70	105	119	YES	YES
VQAVLLPKKHKKDRD	15	5072TP_DR	BoLA-DRB3_1001	VLLPKKHKK	9.51595	MPNVQADRDAAA	TpMuguga_04g00322	Histone H2A	70	113	127	YES	YES
ASGGVMPNVQAVLLP	15	5350TP_DR	BoLA-DRB3_1201	VMPNVQAVL	44.6557	TTIASGLLPKKH	TpMuguga_04g00322	Histone H2A	70	105	119	YES	YES
VQAVLLPKKHKKDRD	15	5350TP_DR	BoLA-DRB3_1201	VLLPKKHKK	67.1428	MPNVQADRDAAA	TpMuguga_04g00322	Histone H2A	70	113	127	YES	YES
VQAVLLPKKHKKDRD	15	641TP_DR	BoLA-DRB3_2002	AVLLPKKHK	47.8086	MPNVQADRDAAA	TpMuguga_04g00322	Histone H2A	70	113	127	YES	YES
VLNSFVTDTFEKLAT	15	2123TP_DR	BoLA-DRB3_1501	FVTDTFEKL	53.4575	SMLVLNLATEAG	TpMuguga_04g00404	Histone H2B.1	57	42	56	YES	YES
NKKETLSSREVQTAV	15	2123TP_DR	BoLA-DRB3_1501	LSSREVQTA	97.7518	CKYNKKTAVRLV	TpMuguga_04g00404	Histone H2B.1	57	65	79	YES	YES
VLNSFVTDTFEKLAT	15	5350TP_DR	BoLA-DRB3_1201	LNSFVTDTF	6.05469	SMLVLNLATEAG	TpMuguga_04g00404	Histone H2B.1	57	42	56	YES	YES
FVTDTFEKLATEAGK	15	5350TP_DR	BoLA-DRB3_1201	FEKLATEAG	7.95738	LNSFVTAGKLCK	TpMuguga_04g00404	Histone H2B.1	57	46	60	YES	YES
VLNSFVTDTFEKLAT	15	641TP_DR	BoLA-DRB3_2002	FVTDTFEKL	99.1034	SMLVLNLATEAG	TpMuguga_04g00404	Histone H2B.1	57	42	56	YES	YES
ERLAALALYGDYGEFD	16	2123TP_DR	BoLA-DRB3_1101	LAALALYGD	1.06048	EIKERLEFDRKT	TpMuguga_02g00758	hypothetical protein	118	552	567	YES	YES
YGDYGEFDRKTKEDSK	16	2123TP_DR	BoLA-DRB3_1501	YGEFDRKTK	59.5593	LALYGDDSKNLV	TpMuguga_02g00758	hypothetical protein	118	560	575	YES	YES
ERLAALALYGDYGEFD	16	2824TP_DR	BoLA-DRB3_1601	LALYGDYGE	93.7006	EIKERLEFDRKT	TpMuguga_02g00758	hypothetical protein	118	552	567	YES	YES
ERLAALALYGDYGEFD	16	495TP_DR	BoLA-DRB3_1101	LAALALYGD	1.28333	EIKERLEFDRKT	TpMuguga_02g00758	hypothetical protein	118	552	567	YES	YES
ERLAALALYGDYGEFD	16	5072TP_DR	BoLA-DRB3_1001	LAALALYGD	31.1188	EIKERLEFDRKT	TpMuguga_02g00758	hypothetical protein	118	552	567	YES	YES
YGDYGEFDRKTKEDSK	16	5072TP_DR	BoLA-DRB3_1001	YGEFDRKTK	5.46297	LALYGDDSKNLV	TpMuguga_02g00758	hypothetical protein	118	560	575	YES	YES
ERLAALALYGDYGEFD	16	5350TP_DR	BoLA-DRB3_1201	LALYGDYGE	22.5553	EIKERLEFDRKT	TpMuguga_02g00758	hypothetical protein	118	552	567	YES	YES
YGDYGEFDRKTKEDSK	16	5350TP_DR	BoLA-DRB3_1201	YGEFDRKTK	41.7426	LALYGDDSKNLV	TpMuguga_02g00758	hypothetical protein	118	560	575	YES	YES
ERLAALALYGDYGEFD	16	641TP_DR	BoLA-DRB3_2002	LAALALYGD	14.7726	EIKERLEFDRKT	TpMuguga_02g00758	hypothetical protein	118	552	567	YES	YES
ALEATRLIRYNKKSTL	16	5350TP_DR	BoLA-DRB3_1201	IRYNKKSTL	94.2111	DRLALESTLSSR	TpMuguga_04g00071	Histone H2B	7	71	86	YES	YES
KYAANKLNTINKLKKS	16	5350TP_DR	BoLA-DRB3_1201	YAANKLNTI	10.8209	KAKKYAKKSKKS	TpMuguga_04g00237	hypothetical protein	4	146	161	YES	YES
HNNMLSDVHRVK	12	5072TP_DR	BoLA-DRB3_1001	NMLSDVHRV	84.9794	MVKHNNRVKCSH	TpMuguga_01g00199	Ribosomal protein L13e	6	4	15	YES	YES
HNNMLSDVHRVK	12	5350TP_DR	BoLA-DRB3_1201	NNMLSDVHR	99.8005	MVKHNNRVKCSH	TpMuguga_01g00199	Ribosomal protein L13e	6	4	15	YES	YES
ASGGVMPNVQAVLLPK	16	2123TP_DR	BoLA-DRB3_1501	VMPNVQAVL	2.00277	TTIASGLPKKHK	TpMuguga_04g00322	Histone H2A	70	105	120	YES	YES
NVQAVLLPKKHKKDRD	16	2123TP_DR	BoLA-DRB3_1101	VLLPKKHKK	24.2896	VMPNVQDRDAAA	TpMuguga_04g00322	Histone H2A	70	112	127	YES	YES
ASGGVMPNVQAVLLPK	16	495TP_DR	BoLA-DRB3_1101	VMPNVQAVL	5.34701	TTIASGLPKKHK	TpMuguga_04g00322	Histone H2A	70	105	120	YES	YES
NVQAVLLPKKHKKDRD	16	495TP_DR	BoLA-DRB3_1001	VLLPKKHKK	15.9027	VMPNVQDRDAAA	TpMuguga_04g00322	Histone H2A	70	112	127	YES	YES
NVQAVLLPKKHKKDRD	16	5072TP_DR	BoLA-DRB3_1001	VLLPKKHKK	23.7657	VMPNVQDRDAAA	TpMuguga_04g00322	Histone H2A	70	112	127	YES	YES
NVQAVLLPKKHKKDRD	16	5350TP_DR	BoLA-DRB3_1201	PKKHKKDRD	46.3249	VMPNVQDRDAAA	TpMuguga_04g00322	Histone H2A	70	112	127	YES	YES
FVTDTFEKLATEAGKL	16	2123TP_DR	BoLA-DRB3_1101	FEKLATEAG	23.2151	LNSFVTGKLCKY	TpMuguga_04g00404	Histone H2B.1	57	46	61	YES	YES
LNSFVTDTFEKLATEA	16	5350TP_DR	BoLA-DRB3_1201	FVTDTFEKL	31.7828	MLVLNSTEAGKL	TpMuguga_04g00404	Histone H2B.1	57	43	58	YES	YES
GTSKLSKITLVR	12	2123TP_DR	BoLA-DRB3_1501	SKLSKITLV	43.2805	TATGTSLVRKAV	TpMuguga_01g00964	60S ribosomal protein L35	22	40	51	YES	YES
TFRVSKVTATGT	12	2123TP_DR	BoLA-DRB3_1501	FRVSKVTAT	83.092	ELATFRTGTSKL	TpMuguga_01g00964	60S ribosomal protein L35	22	30	41	YES	YES
GSVRTLTLKKHL	12	2824TP_DR	BoLA-DRB3_1601	VRTLTLKKH	22.825	AAMGSVKHLGKK	TpMuguga_02g00283	60S ribosomal protein L39-1	18	2	13	YES	YES
GSVRTLTLKKHL	12	495TP_DR	BoLA-DRB3_1101	VRTLTLKKH	14.7735	AAMGSVKHLGKK	TpMuguga_02g00283	60S ribosomal protein L39-1	18	2	13	YES	YES
MEQPKLAKVNKV	12	2123TP_DR	BoLA-DRB3_1501	PKLAKVNKV	62.1036	AAAMEQNKVLGR	TpMuguga_03g00428	ribosomal protein S28-B 40S	41	1	12	YES	YES
QPKLAKVNKVLG	12	2123TP_DR	BoLA-DRB3_1501	LAKVNKVLG	24.3211	AMEQPKVLGRTG	TpMuguga_03g00428	ribosomal protein S28-B 40S	41	3	14	YES	YES
QPKLAKVNKVLG	12	2824TP_DR	BoLA-DRB3_1601	PKLAKVNKV	25.6261	AMEQPKVLGRTG	TpMuguga_03g00428	ribosomal protein S28-B 40S	41	3	14	YES	YES
QPKLAKVNKVLG	12	495TP_DR	BoLA-DRB3_1001	PKLAKVNKV	23.2828	AMEQPKVLGRTG	TpMuguga_03g00428	ribosomal protein S28-B 40S	41	3	14	YES	YES
MEQPKLAKVNKV	12	5072TP_DR	BoLA-DRB3_1001	PKLAKVNKV	99.7918	AAAMEQNKVLGR	TpMuguga_03g00428	ribosomal protein S28-B 40S	41	1	12	YES	YES
EQPKLAKVNKVL	12	5072TP_DR	BoLA-DRB3_1001	PKLAKVNKV	26.6058	AAMEQPKVLGRT	TpMuguga_03g00428	ribosomal protein S28-B 40S	41	2	13	YES	YES
QPKLAKVNKVLG	12	5072TP_DR	BoLA-DRB3_1001	PKLAKVNKV	48.9592	AMEQPKVLGRTG	TpMuguga_03g00428	ribosomal protein S28-B 40S	41	3	14	YES	YES
MEQPKLAKVNKV	12	5350TP_DR	BoLA-DRB3_1201	PKLAKVNKV	67.3736	AAAMEQNKVLGR	TpMuguga_03g00428	ribosomal protein S28-B 40S	41	1	12	YES	YES
QPKLAKVNKVLG	12	5350TP_DR	BoLA-DRB3_1201	PKLAKVNKV	49.6032	AMEQPKVLGRTG	TpMuguga_03g00428	ribosomal protein S28-B 40S	41	3	14	YES	YES
MEQPKLAKVNKV	12	641TP_DR	BoLA-DRB3_2002	PKLAKVNKV	56.033	AAAMEQNKVLGR	TpMuguga_03g00428	ribosomal protein S28-B 40S	41	1	12	YES	YES
AVKVHGSLARAG	12	2123TP_DR	BoLA-DRB3_1501	VHGSLARAG	25.5903	AAMAVKRAGKVR	TpMuguga_03g00566	40S ribosomal protein S30	15	2	13	YES	YES
AVKVHGSLARAG	12	495TP_DR	BoLA-DRB3_1001	VKVHGSLAR	8.69972	AAMAVKRAGKVR	TpMuguga_03g00566	40S ribosomal protein S30	15	2	13	YES	YES
KPKFDLTKLMES	12	495TP_DR	BoLA-DRB3_1101	FDLTKLMES	29.0571	VLKKPKMESHNY	TpMuguga_03g00697	Ribosomal S3Ae family protein	4	220	231	YES	YES
VFLQKHISKLKK	12	2123TP_DR	BoLA-DRB3_1501	FLQKHISKL	41.0477	EALVFLLKKAAA	TpMuguga_03g00717	40S ribosomal protein S12	9	131	142	YES	YES
VFLQKHISKLKK	12	5072TP_DR	BoLA-DRB3_1001	LQKHISKLK	14.7348	EALVFLLKKAAA	TpMuguga_03g00717	40S ribosomal protein S12	9	131	142	YES	YES
VFLQKHISKLKK	12	5350TP_DR	BoLA-DRB3_1201	LQKHISKLK	35.0339	EALVFLLKKAAA	TpMuguga_03g00717	40S ribosomal protein S12	9	131	142	YES	YES
VFLQKHISKLKK	12	641TP_DR	BoLA-DRB3_2002	LQKHISKLK	29.7139	EALVFLLKKAAA	TpMuguga_03g00717	40S ribosomal protein S12	9	131	142	YES	YES
KKQYTTPKKVKH	12	2123TP_DR	BoLA-DRB3_1501	YTTPKKVKH	15.9681	KRKKKQVKHKKK	TpMuguga_04g00752	Ribosomal protein S27a family protein	3	91	102	YES	YES
KKQYTTPKKVKH	12	641TP_DR	BoLA-DRB3_2002	YTTPKKVKH	15.069	KRKKKQVKHKKK	TpMuguga_04g00752	Ribosomal protein S27a family protein	3	91	102	YES	YES
TGTSKLSKITLVR	13	2123TP_DR	BoLA-DRB3_1501	SKLSKITLV	33.7398	VTATGTLVRKAV	TpMuguga_01g00964	60S ribosomal protein L35	22	39	51	YES	YES
TFRVSKVTATGTS	13	2123TP_DR	BoLA-DRB3_1501	FRVSKVTAT	54.8839	ELATFRGTSKLS	TpMuguga_01g00964	60S ribosomal protein L35	22	30	42	YES	YES
TGTSKLSKITLVR	13	5350TP_DR	BoLA-DRB3_1201	TSKLSKITL	66.3998	VTATGTLVRKAV	TpMuguga_01g00964	60S ribosomal protein L35	22	39	51	YES	YES
GSVRTLTLKKHLG	13	2824TP_DR	BoLA-DRB3_1601	VRTLTLKKH	18.365	AAMGSVHLGKKM	TpMuguga_02g00283	60S ribosomal protein L39-1	18	2	14	YES	YES
GSVRTLTLKKHLG	13	495TP_DR	BoLA-DRB3_1101	VRTLTLKKH	10.8113	AAMGSVHLGKKM	TpMuguga_02g00283	60S ribosomal protein L39-1	18	2	14	YES	YES
GSVRTLTLKKHLG	13	641TP_DR	BoLA-DRB3_2002	VRTLTLKKH	6.68516	AAMGSVHLGKKM	TpMuguga_02g00283	60S ribosomal protein L39-1	18	2	14	YES	YES
GMRHFHKVRNQSF	13	2123TP_DR	BoLA-DRB3_1501	FHKVRNQSF	94.3674	GKVGMRQSFMRT	TpMuguga_02g00317	Ribosomal protein L18e/L15	9	57	69	YES	YES
EQPKLAKVNKVLG	13	2123TP_DR	BoLA-DRB3_1501	PKLAKVNKV	4.02187	AAMEQPVLGRTG	TpMuguga_03g00428	ribosomal protein S28-B 40S	41	2	14	YES	YES
EQPKLAKVNKVLG	13	2824TP_DR	BoLA-DRB3_1601	PKLAKVNKV	12.9411	AAMEQPVLGRTG	TpMuguga_03g00428	ribosomal protein S28-B 40S	41	2	14	YES	YES
EQPKLAKVNKVLG	13	495TP_DR	BoLA-DRB3_1101	PKLAKVNKV	8.0772	AAMEQPVLGRTG	TpMuguga_03g00428	ribosomal protein S28-B 40S	41	2	14	YES	YES
MEQPKLAKVNKVL	13	5072TP_DR	BoLA-DRB3_1001	PKLAKVNKV	40.154	AAAMEQKVLGRT	TpMuguga_03g00428	ribosomal protein S28-B 40S	41	1	13	YES	YES
EQPKLAKVNKVLG	13	5072TP_DR	BoLA-DRB3_1001	LAKVNKVLG	10.3286	AAMEQPVLGRTG	TpMuguga_03g00428	ribosomal protein S28-B 40S	41	2	14	YES	YES
MEQPKLAKVNKVL	13	5350TP_DR	BoLA-DRB3_1201	PKLAKVNKV	33.0422	AAAMEQKVLGRT	TpMuguga_03g00428	ribosomal protein S28-B 40S	41	1	13	YES	YES
EQPKLAKVNKVLG	13	5350TP_DR	BoLA-DRB3_1201	PKLAKVNKV	9.55499	AAMEQPVLGRTG	TpMuguga_03g00428	ribosomal protein S28-B 40S	41	2	14	YES	YES
VKHNNMLSDVHRVK	14	2824TP_DR	BoLA-DRB3_1601	NMLSDVHRV	14.9251	AAMVKHRVKCSH	TpMuguga_01g00199	Ribosomal protein L13e	6	2	15	YES	YES
GSVRTLTLKKHLGK	14	495TP_DR	BoLA-DRB3_1101	VRTLTLKKH	12.5139	AAMGSVLGKKMK	TpMuguga_02g00283	60S ribosomal protein L39-1	18	2	15	YES	YES
MEQPKLAKVNKVLG	14	2123TP_DR	BoLA-DRB3_1501	PKLAKVNKV	12.1552	AAAMEQVLGRTG	TpMuguga_03g00428	ribosomal protein S28-B 40S	41	1	14	YES	YES
MEQPKLAKVNKVLG	14	2824TP_DR	BoLA-DRB3_1601	PKLAKVNKV	21.2276	AAAMEQVLGRTG	TpMuguga_03g00428	ribosomal protein S28-B 40S	41	1	14	YES	YES
MEQPKLAKVNKVLG	14	495TP_DR	BoLA-DRB3_1101	PKLAKVNKV	24.0427	AAAMEQVLGRTG	TpMuguga_03g00428	ribosomal protein S28-B 40S	41	1	14	YES	YES
MEQPKLAKVNKVLG	14	5072TP_DR	BoLA-DRB3_1001	PKLAKVNKV	24.4182	AAAMEQVLGRTG	TpMuguga_03g00428	ribosomal protein S28-B 40S	41	1	14	YES	YES
MEQPKLAKVNKVLG	14	5350TP_DR	BoLA-DRB3_1201	PKLAKVNKV	21.8308	AAAMEQVLGRTG	TpMuguga_03g00428	ribosomal protein S28-B 40S	41	1	14	YES	YES
MEQPKLAKVNKVLG	14	641TP_DR	BoLA-DRB3_2002	PKLAKVNKV	26.3239	AAAMEQVLGRTG	TpMuguga_03g00428	ribosomal protein S28-B 40S	41	1	14	YES	YES
KVMSFNAHEHRERH	14	2824TP_DR	BoLA-DRB3_1601	FNAHEHRER	22.1374	PNLKVMERHAAA	TpMuguga_03g00710	Ribosomal S17	10	117	130	YES	YES
KVMSFNAHEHRERH	14	5072TP_DR	BoLA-DRB3_1001	FNAHEHRER	4.50947	PNLKVMERHAAA	TpMuguga_03g00710	Ribosomal S17	10	117	130	YES	YES
VEEQGVQILKKRTF	14	2123TP_DR	BoLA-DRB3_1501	VQILKKRTF	5.96364	AAMVEERTFRTF	TpMuguga_04g00050	ribosomal protein S19	6	2	15	YES	YES
VEEQGVQILKKRTF	14	2824TP_DR	BoLA-DRB3_1601	VQILKKRTF	86.3121	AAMVEERTFRTF	TpMuguga_04g00050	ribosomal protein S19	6	2	15	YES	YES
VEEQGVQILKKRTF	14	495TP_DR	BoLA-DRB3_1001	VQILKKRTF	8.69332	AAMVEERTFRTF	TpMuguga_04g00050	ribosomal protein S19	6	2	15	YES	YES
VEEQGVQILKKRTF	14	5072TP_DR	BoLA-DRB3_1001	VQILKKRTF	12.693	AAMVEERTFRTF	TpMuguga_04g00050	ribosomal protein S19	6	2	15	YES	YES
VEEQGVQILKKRTF	14	5350TP_DR	BoLA-DRB3_1201	VQILKKRTF	92.417	AAMVEERTFRTF	TpMuguga_04g00050	ribosomal protein S19	6	2	15	YES	YES
VEEQGVQILKKRTF	14	641TP_DR	BoLA-DRB3_2002	VQILKKRTF	30.7498	AAMVEERTFRTF	TpMuguga_04g00050	ribosomal protein S19	6	2	15	YES	YES
AREKLKRKTLAPLTR	15	5072TP_DR	BoLA-DRB3_1001	LKRKTLAPL	28.8886	AAMARELTRDYT	TpMuguga_01g00924	Ribosomal protein L31e	14	2	16	YES	YES
TFRVSKVTATGTSKL	15	2123TP_DR	BoLA-DRB3_1501	FRVSKVTAT	33.3313	ELATFRSKLSKI	TpMuguga_01g00964	60S ribosomal protein L35	22	30	44	YES	YES
TATGTSKLSKITLVR	15	2123TP_DR	BoLA-DRB3_1501	SKLSKITLV	53.945	SKVTATLVRKAV	TpMuguga_01g00964	60S ribosomal protein L35	22	37	51	YES	YES
TATGTSKLSKITLVR	15	495TP_DR	BoLA-DRB3_1001	TSKLSKITL	32.0966	SKVTATLVRKAV	TpMuguga_01g00964	60S ribosomal protein L35	22	37	51	YES	YES
TFRVSKVTATGTSKL	15	495TP_DR	BoLA-DRB3_1001	FRVSKVTAT	57.5494	ELATFRSKLSKI	TpMuguga_01g00964	60S ribosomal protein L35	22	30	44	YES	YES
TFRVSKVTATGTSKL	15	5350TP_DR	BoLA-DRB3_1201	FRVSKVTAT	48.194	ELATFRSKLSKI	TpMuguga_01g00964	60S ribosomal protein L35	22	30	44	YES	YES
GSVRTLTLKKHLGKK	15	5072TP_DR	BoLA-DRB3_1001	LTLKKHLGK	6.99231	AAMGSVGKKMKQ	TpMuguga_02g00283	60S ribosomal protein L39-1	18	2	16	YES	YES
VKVHGSLARAGKVRN	15	2123TP_DR	BoLA-DRB3_1501	LARAGKVRN	23.8273	AMAVKVVRNHTP	TpMuguga_03g00566	40S ribosomal protein S30	15	3	17	YES	YES
VVDPRANKAKVAKAV	15	2123TP_DR	BoLA-DRB3_1501	ANKAKVAKA	23.9344	LVFVVDKAVSQL	TpMuguga_03g00683	60S ribosomal protein L23a	11	95	109	YES	YES
VVDPRANKAKVAKAV	15	495TP_DR	BoLA-DRB3_1001	ANKAKVAKA	9.41108	LVFVVDKAVSQL	TpMuguga_03g00683	60S ribosomal protein L23a	11	95	109	YES	YES
VVDPRANKAKVAKAV	15	5072TP_DR	BoLA-DRB3_1001	ANKAKVAKA	12.7997	LVFVVDKAVSQL	TpMuguga_03g00683	60S ribosomal protein L23a	11	95	109	YES	YES
VVDPRANKAKVAKAV	15	5350TP_DR	BoLA-DRB3_1201	PRANKAKVA	18.7034	LVFVVDKAVSQL	TpMuguga_03g00683	60S ribosomal protein L23a	11	95	109	YES	YES
VVDPRANKAKVAKAV	15	641TP_DR	BoLA-DRB3_2002	PRANKAKVA	15.4108	LVFVVDKAVSQL	TpMuguga_03g00683	60S ribosomal protein L23a	11	95	109	YES	YES
KKPKFDLTKLMESHN	15	495TP_DR	BoLA-DRB3_1101	FDLTKLMES	4.77515	KVLKKPSHNYSG	TpMuguga_03g00697	Ribosomal S3Ae family protein	4	219	233	YES	YES
AREKLKRKTLAPLTRD	16	2123TP_DR	BoLA-DRB3_1501	LKRKTLAPL	2.15883	AAMARETRDYTI	TpMuguga_01g00924	Ribosomal protein L31e	14	2	17	YES	YES
AREKLKRKTLAPLTRD	16	2824TP_DR	BoLA-DRB3_1601	LKRKTLAPL	26.0344	AAMARETRDYTI	TpMuguga_01g00924	Ribosomal protein L31e	14	2	17	YES	YES
AREKLKRKTLAPLTRD	16	5072TP_DR	BoLA-DRB3_1001	LKRKTLAPL	20.1258	AAMARETRDYTI	TpMuguga_01g00924	Ribosomal protein L31e	14	2	17	YES	YES
AREKLKRKTLAPLTRD	16	5350TP_DR	BoLA-DRB3_1201	LKRKTLAPL	34.2604	AAMARETRDYTI	TpMuguga_01g00924	Ribosomal protein L31e	14	2	17	YES	YES
AREKLKRKTLAPLTRD	16	641TP_DR	BoLA-DRB3_2002	LKRKTLAPL	45.2307	AAMARETRDYTI	TpMuguga_01g00924	Ribosomal protein L31e	14	2	17	YES	YES
ATFRVSKVTATGTSKL	16	2123TP_DR	BoLA-DRB3_1501	FRVSKVTAT	30.5598	QELATFSKLSKI	TpMuguga_01g00964	60S ribosomal protein L35	22	29	44	YES	YES
ATFRVSKVTATGTSKL	16	495TP_DR	BoLA-DRB3_1001	FRVSKVTAT	14.4207	QELATFSKLSKI	TpMuguga_01g00964	60S ribosomal protein L35	22	29	44	YES	YES
ATFRVSKVTATGTSKL	16	641TP_DR	BoLA-DRB3_2002	FRVSKVTAT	30.6332	QELATFSKLSKI	TpMuguga_01g00964	60S ribosomal protein L35	22	29	44	YES	YES
AVKVHGSLARAGKVRN	16	2123TP_DR	BoLA-DRB3_1501	LARAGKVRN	21.055	AAMAVKVRNHTP	TpMuguga_03g00566	40S ribosomal protein S30	15	2	17	YES	YES
AVKVHGSLARAGKVRN	16	495TP_DR	BoLA-DRB3_1001	GSLARAGKV	13.4594	AAMAVKVRNHTP	TpMuguga_03g00566	40S ribosomal protein S30	15	2	17	YES	YES
AVKVHGSLARAGKVRN	16	5072TP_DR	BoLA-DRB3_1001	GSLARAGKV	22.7505	AAMAVKVRNHTP	TpMuguga_03g00566	40S ribosomal protein S30	15	2	17	YES	YES
AVKVHGSLARAGKVRN	16	5350TP_DR	BoLA-DRB3_1201	GSLARAGKV	20.6548	AAMAVKVRNHTP	TpMuguga_03g00566	40S ribosomal protein S30	15	2	17	YES	YES
AVKVHGSLARAGKVRN	16	641TP_DR	BoLA-DRB3_2002	GSLARAGKV	17.7844	AAMAVKVRNHTP	TpMuguga_03g00566	40S ribosomal protein S30	15	2	17	YES	YES
FVVDPRANKAKVAKAV	16	5350TP_DR	BoLA-DRB3_1201	PRANKAKVA	35.3068	TLVFVVKAVSQL	TpMuguga_03g00683	60S ribosomal protein L23a	11	94	109	YES	YES
VKVLNKKAKLRLQEKE	16	2824TP_DR	BoLA-DRB3_1601	NKKAKLRLQ	14.4398	KLGVKVEKEAAA	TpMuguga_04g00094	ribosomal protein L32 60S	5	117	132	YES	YES
GSVRTLTLKKHLGKKMK	17	2824TP_DR	BoLA-DRB3_1601	VRTLTLKKH	16.8336	AAMGSVKMKQNR	TpMuguga_02g00283	60S ribosomal protein L39-1	18	2	18	YES	YES
GSVRTLTLKKHLGKKMK	17	495TP_DR	BoLA-DRB3_1001	LTLKKHLGK	8.08914	AAMGSVKMKQNR	TpMuguga_02g00283	60S ribosomal protein L39-1	18	2	18	YES	YES
GSVRTLTLKKHLGKKMK	17	5072TP_DR	BoLA-DRB3_1001	LTLKKHLGK	10.3389	AAMGSVKMKQNR	TpMuguga_02g00283	60S ribosomal protein L39-1	18	2	18	YES	YES
VTSSASSVKATIDRLNK	17	2123TP_DR	BoLA-DRB3_1101	VKATIDRLN	73.0266	WSLVTSLNKQKL	TpMuguga_03g00371	Ribosomal L37ae protein family	7	72	88	YES	YES
HVNTLIRPDGQKKAFVR	17	2123TP_DR	BoLA-DRB3_1501	IRPDGQKKA	98.6449	TPVHVNFVRLSP	TpMuguga_03g00683	60S ribosomal protein L23a	11	119	135	YES	YES
VFVVDPRANKAKVAKAV	17	5350TP_DR	BoLA-DRB3_1201	PRANKAKVA	31.3606	NTLVFVKAVSQL	TpMuguga_03g00683	60S ribosomal protein L23a	11	93	109	YES	YES
HVNTLIRPDGQKKAFVR	17	5350TP_DR	BoLA-DRB3_1201	IRPDGQKKA	97.4212	TPVHVNFVRLSP	TpMuguga_03g00683	60S ribosomal protein L23a	11	119	135	YES	YES
GVKVLNKKAKLRLQEKE	17	2824TP_DR	BoLA-DRB3_1601	KVLNKKAKL	16.1424	DKLGVKEKEAAA	TpMuguga_04g00094	ribosomal protein L32 60S	5	116	132	YES	YES
GITAVHVKLRATGGTRS	17	495TP_DR	BoLA-DRB3_1001	ITAVHVKLR	20.3673	KELGITTRSKTP	TpMuguga_04g00277	40S ribosomal protein S14-2	3	89	105	YES	YES
GITAVHVKLRATGGTRS	17	5072TP_DR	BoLA-DRB3_1001	ITAVHVKLR	26.9663	KELGITTRSKTP	TpMuguga_04g00277	40S ribosomal protein S14-2	3	89	105	YES	YES
GITAVHVKLRATGGTRS	17	5350TP_DR	BoLA-DRB3_1201	VKLRATGGT	51.6984	KELGITTRSKTP	TpMuguga_04g00277	40S ribosomal protein S14-2	3	89	105	YES	YES
VKHNNMLSDVHRVKCSHR	18	5350TP_DR	BoLA-DRB3_1201	HNNMLSDVH	28.1535	AAMVKHSHRFVK	TpMuguga_01g00199	Ribosomal protein L13e	6	2	19	YES	YES
PKELKELKDYLSVLKRPD	18	2824TP_DR	BoLA-DRB3_1601	LKELKDYLS	23.3947	AAMPKERPDARS	TpMuguga_01g00293	60S ribosomal protein L38	3	2	19	YES	YES
PKELKELKDYLSVLKRPD	18	5072TP_DR	BoLA-DRB3_1001	LKDYLSVLK	85.8964	AAMPKERPDARS	TpMuguga_01g00293	60S ribosomal protein L38	3	2	19	YES	YES
PTQKGTRDTAFLRKKLRF	18	2123TP_DR	BoLA-DRB3_1501	QKGTRDTAF	64.5661	NIDPTQLRFAAA	TpMuguga_02g00078	Ribosomal L27e protein family	4	131	148	YES	YES
PTQKGTRDTAFLRKKLRF	18	5072TP_DR	BoLA-DRB3_1001	DTAFLRKKL	97.715	NIDPTQLRFAAA	TpMuguga_02g00078	Ribosomal L27e protein family	4	131	148	YES	YES
PTQKGTRDTAFLRKKLRF	18	5350TP_DR	BoLA-DRB3_1201	AFLRKKLRF	99.7286	NIDPTQLRFAAA	TpMuguga_02g00078	Ribosomal L27e protein family	4	131	148	YES	YES
ATIAGGGVIPHIHKALM	17	495TP_DR	BoLA-DRB3_1001	VIPHIHKAL	14.4014	LVKATIALMNKG	TpMuguga_02g00611	Probable histone H2A variant 1	21	121	137	YES	YES
ERLAALALYGDYGEFDR	17	2824TP_DR	BoLA-DRB3_1601	LALYGDYGE	41.7728	EIKERLFDRKTK	TpMuguga_02g00758	hypothetical protein	118	552	568	YES	YES
ERLAALALYGDYGEFDR	17	495TP_DR	BoLA-DRB3_1101	LAALALYGD	0.770579	EIKERLFDRKTK	TpMuguga_02g00758	hypothetical protein	118	552	568	YES	YES
ERLAALALYGDYGEFDR	17	5072TP_DR	BoLA-DRB3_1001	LAALALYGD	27.9196	EIKERLFDRKTK	TpMuguga_02g00758	hypothetical protein	118	552	568	YES	YES
GSVRTLTLKKHLGKKMKQ	18	495TP_DR	BoLA-DRB3_1001	LTLKKHLGK	18.3225	AAMGSVMKQNRP	TpMuguga_02g00283	60S ribosomal protein L39-1	18	2	19	YES	YES
GSVRTLTLKKHLGKKMKQ	18	5072TP_DR	BoLA-DRB3_1001	LTLKKHLGK	24.7184	AAMGSVMKQNRP	TpMuguga_02g00283	60S ribosomal protein L39-1	18	2	19	YES	YES
GSVRTLTLKKHLGKKMKQN	19	495TP_DR	BoLA-DRB3_1001	LTLKKHLGK	39.7838	AAMGSVKQNRPI	TpMuguga_02g00283	60S ribosomal protein L39-1	18	2	20	YES	YES
KLGVKVLNKKAKLRLQEKE	19	2824TP_DR	BoLA-DRB3_1601	NKKAKLRLQ	22.4889	RADKLGEKEAAA	TpMuguga_04g00094	ribosomal protein L32 60S	5	114	132	YES	YES
KLGVKVLNKKAKLRLQEKE	19	5072TP_DR	BoLA-DRB3_1001	LNKKAKLRL	10.3195	RADKLGEKEAAA	TpMuguga_04g00094	ribosomal protein L32 60S	5	114	132	YES	YES
YGDYGEFDRKTKEDSKN	17	5072TP_DR	BoLA-DRB3_1001	YGEFDRKTK	5.87104	LALYGDSKNLVE	TpMuguga_02g00758	hypothetical protein	118	560	576	YES	YES
ERLAALALYGDYGEFDR	17	5350TP_DR	BoLA-DRB3_1201	LALYGDYGE	14.1716	EIKERLFDRKTK	TpMuguga_02g00758	hypothetical protein	118	552	568	YES	YES
YGDYGEFDRKTKEDSKN	17	5350TP_DR	BoLA-DRB3_1201	YGEFDRKTK	39.2274	LALYGDSKNLVE	TpMuguga_02g00758	hypothetical protein	118	560	576	YES	YES
IRYNKKSTLSSREVQTA	17	2824TP_DR	BoLA-DRB3_1601	YNKKSTLSS	87.2388	TRLIRYQTAVRL	TpMuguga_04g00071	Histone H2B	7	78	94	YES	YES
KLGVKVLNKKAKLRLQEKE	19	5350TP_DR	BoLA-DRB3_1201	KVLNKKAKL	41.8338	RADKLGEKEAAA	TpMuguga_04g00094	ribosomal protein L32 60S	5	114	132	YES	YES
VQHIPVDDFSGLQTEVVANE	20	2123TP_DR	BoLA-DRB3_1101	LQTEVVANE	78.9033	YTLVQHANEAAA	TpMuguga_01g00924	Ribosomal protein L31e	14	99	118	YES	YES
SFVTDTFEKLATEAGKL	17	2123TP_DR	BoLA-DRB3_1101	FEKLATEAG	13.0866	VLNSFVGKLCKY	TpMuguga_04g00404	Histone H2B.1	57	45	61	YES	YES
VLNSFVTDTFEKLATEA	17	2123TP_DR	BoLA-DRB3_1501	LNSFVTDTF	78.0108	SMLVLNTEAGKL	TpMuguga_04g00404	Histone H2B.1	57	42	58	YES	YES
VLNSFVTDTFEKLATEA	17	5072TP_DR	BoLA-DRB3_1001	FVTDTFEKL	98.9508	SMLVLNTEAGKL	TpMuguga_04g00404	Histone H2B.1	57	42	58	YES	YES
SFVTDTFEKLATEAGKL	17	5350TP_DR	BoLA-DRB3_1201	FEKLATEAG	8.66121	VLNSFVGKLCKY	TpMuguga_04g00404	Histone H2B.1	57	45	61	YES	YES
VLNSFVTDTFEKLATEA	17	5350TP_DR	BoLA-DRB3_1201	LNSFVTDTF	9.74517	SMLVLNTEAGKL	TpMuguga_04g00404	Histone H2B.1	57	42	58	YES	YES
VKKRVHKGKKKARSETY	17	5350TP_DR	BoLA-DRB3_1201	VHKGKKKAR	15.934	AAMVKKETYSTY	TpMuguga_04g00404	Histone H2B.1	57	2	18	YES	YES
VQHIPVDDFSGLQTEVVANE	20	2824TP_DR	BoLA-DRB3_1601	FSGLQTEVV	26.9748	YTLVQHANEAAA	TpMuguga_01g00924	Ribosomal protein L31e	14	99	118	YES	YES
VLNSFVTDTFEKLATEA	17	641TP_DR	BoLA-DRB3_2002	FVTDTFEKL	99.6251	SMLVLNTEAGKL	TpMuguga_04g00404	Histone H2B.1	57	42	58	YES	YES
KATIAGGGVIPHIHKALM	18	495TP_DR	BoLA-DRB3_1001	VIPHIHKAL	23.5527	TLVKATALMNKG	TpMuguga_02g00611	Probable histone H2A variant 1	21	120	137	YES	YES
EIKERLAALALYGDYGEF	18	2824TP_DR	BoLA-DRB3_1601	LAALALYGD	78.5106	WTNEIKGEFDRK	TpMuguga_02g00758	hypothetical protein	118	549	566	YES	YES
IKERLAALALYGDYGEFD	18	2824TP_DR	BoLA-DRB3_1601	LAALALYGD	92.7096	TNEIKEEFDRKT	TpMuguga_02g00758	hypothetical protein	118	550	567	YES	YES
ERLAALALYGDYGEFDRK	18	2824TP_DR	BoLA-DRB3_1601	LALYGDYGE	58.8826	EIKERLDRKTKE	TpMuguga_02g00758	hypothetical protein	118	552	569	YES	YES
IKERLAALALYGDYGEFD	18	495TP_DR	BoLA-DRB3_1101	LAALALYGD	1.63793	TNEIKEEFDRKT	TpMuguga_02g00758	hypothetical protein	118	550	567	YES	YES
ERLAALALYGDYGEFDRK	18	495TP_DR	BoLA-DRB3_1101	LAALALYGD	1.61233	EIKERLDRKTKE	TpMuguga_02g00758	hypothetical protein	118	552	569	YES	YES
IKERLAALALYGDYGEFD	18	5072TP_DR	BoLA-DRB3_1001	LAALALYGD	26.1739	TNEIKEEFDRKT	TpMuguga_02g00758	hypothetical protein	118	550	567	YES	YES
ERLAALALYGDYGEFDRK	18	5072TP_DR	BoLA-DRB3_1001	LAALALYGD	30.6258	EIKERLDRKTKE	TpMuguga_02g00758	hypothetical protein	118	552	569	YES	YES
IRYNKKSTLSSREVQTAV	18	2123TP_DR	BoLA-DRB3_1501	IRYNKKSTL	99.9567	TRLIRYTAVRLL	TpMuguga_04g00071	Histone H2B	7	78	95	YES	YES
IRYNKKSTLSSREVQTAV	18	5350TP_DR	BoLA-DRB3_1201	YNKKSTLSS	99.9913	TRLIRYTAVRLL	TpMuguga_04g00071	Histone H2B	7	78	95	YES	YES
AGNAARDNKKSRIVPRHL	18	2123TP_DR	BoLA-DRB3_1501	NKKSRIVPR	50.8731	LELAGNRHLQLA	TpMuguga_04g00322	Histone H2A	70	68	85	YES	YES
AGNAARDNKKSRIVPRHL	18	5350TP_DR	BoLA-DRB3_1201	NKKSRIVPR	90.471	LELAGNRHLQLA	TpMuguga_04g00322	Histone H2A	70	68	85	YES	YES
AGNAARDNKKSRIVPRHL	18	641TP_DR	BoLA-DRB3_2002	NKKSRIVPR	39.9731	LELAGNRHLQLA	TpMuguga_04g00322	Histone H2A	70	68	85	YES	YES
VLNSFVTDTFEKLATEAG	18	2123TP_DR	BoLA-DRB3_1101	DTFEKLATE	40.762	SMLVLNEAGKLC	TpMuguga_04g00404	Histone H2B.1	57	42	59	YES	YES
NSFVTDTFEKLATEAGKL	18	5350TP_DR	BoLA-DRB3_1201	FEKLATEAG	8.79944	LVLNSFGKLCKY	TpMuguga_04g00404	Histone H2B.1	57	44	61	YES	YES
VLNSFVTDTFEKLATEAG	18	5350TP_DR	BoLA-DRB3_1201	LNSFVTDTF	10.1344	SMLVLNEAGKLC	TpMuguga_04g00404	Histone H2B.1	57	42	59	YES	YES
VKATIAGGGVIPHIHKALM	19	495TP_DR	BoLA-DRB3_1001	VIPHIHKAL	25.6992	DTLVKAALMNKG	TpMuguga_02g00611	Probable histone H2A variant 1	21	119	137	YES	YES
EIKERLAALALYGDYGEFD	19	2123TP_DR	BoLA-DRB3_1101	LAALALYGD	0.767999	WTNEIKEFDRKT	TpMuguga_02g00758	hypothetical protein	118	549	567	YES	YES
ERLAALALYGDYGEFDRKT	19	2123TP_DR	BoLA-DRB3_1101	LAALALYGD	4.94123	EIKERLRKTKED	TpMuguga_02g00758	hypothetical protein	118	552	570	YES	YES
EIKERLAALALYGDYGEFD	19	2824TP_DR	BoLA-DRB3_1601	LAALALYGD	79.5166	WTNEIKEFDRKT	TpMuguga_02g00758	hypothetical protein	118	549	567	YES	YES
ERLAALALYGDYGEFDRKT	19	2824TP_DR	BoLA-DRB3_1601	LALYGDYGE	59.4794	EIKERLRKTKED	TpMuguga_02g00758	hypothetical protein	118	552	570	YES	YES
EIKERLAALALYGDYGEFD	19	495TP_DR	BoLA-DRB3_1101	LAALALYGD	0.851879	WTNEIKEFDRKT	TpMuguga_02g00758	hypothetical protein	118	549	567	YES	YES
ERLAALALYGDYGEFDRKT	19	495TP_DR	BoLA-DRB3_1101	LAALALYGD	5.42765	EIKERLRKTKED	TpMuguga_02g00758	hypothetical protein	118	552	570	YES	YES
RVGNVMVQTFVPYSAFEIT	19	5072TP_DR	BoLA-DRB3_1001	FVPYSAFEI	0.664855	KIGRVGEITSVI	TpMuguga_02g00758	hypothetical protein	118	518	536	YES	YES
EIKERLAALALYGDYGEFD	19	5072TP_DR	BoLA-DRB3_1001	LAALALYGD	15.9254	WTNEIKEFDRKT	TpMuguga_02g00758	hypothetical protein	118	549	567	YES	YES
ERLAALALYGDYGEFDRKT	19	5072TP_DR	BoLA-DRB3_1001	LAALALYGD	87.362	EIKERLRKTKED	TpMuguga_02g00758	hypothetical protein	118	552	570	YES	YES
EIKERLAALALYGDYGEFD	19	5350TP_DR	BoLA-DRB3_1201	LALYGDYGE	37.322	WTNEIKEFDRKT	TpMuguga_02g00758	hypothetical protein	118	549	567	YES	YES
ERLAALALYGDYGEFDRKT	19	5350TP_DR	BoLA-DRB3_1201	LALYGDYGE	28.3443	EIKERLRKTKED	TpMuguga_02g00758	hypothetical protein	118	552	570	YES	YES
EIKERLAALALYGDYGEFD	19	641TP_DR	BoLA-DRB3_2002	LAALALYGD	13.2003	WTNEIKEFDRKT	TpMuguga_02g00758	hypothetical protein	118	549	567	YES	YES
LAGNAARDNKKSRIVPRHL	19	2123TP_DR	BoLA-DRB3_1501	GNAARDNKK	69.2032	VLELAGRHLQLA	TpMuguga_04g00322	Histone H2A	70	67	85	YES	YES
LAGNAARDNKKSRIVPRHL	19	2824TP_DR	BoLA-DRB3_1601	ARDNKKSRI	98.3498	VLELAGRHLQLA	TpMuguga_04g00322	Histone H2A	70	67	85	YES	YES
VMPNVQAVLLPKKHKKDRD	19	5350TP_DR	BoLA-DRB3_1201	VQAVLLPKK	79.7138	SGGVMPDRDAAA	TpMuguga_04g00322	Histone H2A	70	109	127	YES	YES
LAGNAARDNKKSRIVPRHL	19	5350TP_DR	BoLA-DRB3_1201	GNAARDNKK	99.2094	VLELAGRHLQLA	TpMuguga_04g00322	Histone H2A	70	67	85	YES	YES
LNSFVTDTFEKLATEAGKL	19	2123TP_DR	BoLA-DRB3_1101	FEKLATEAG	49.481	MLVLNSGKLCKY	TpMuguga_04g00404	Histone H2B.1	57	43	61	YES	YES
VLNSFVTDTFEKLATEAGK	19	5350TP_DR	BoLA-DRB3_1201	LNSFVTDTF	9.50423	SMLVLNAGKLCK	TpMuguga_04g00404	Histone H2B.1	57	42	60	YES	YES
LNSFVTDTFEKLATEAGKL	19	5350TP_DR	BoLA-DRB3_1201	FEKLATEAG	18.1776	MLVLNSGKLCKY	TpMuguga_04g00404	Histone H2B.1	57	43	61	YES	YES
NEIKERLAALALYGDYGEFD	20	2824TP_DR	BoLA-DRB3_1601	LAALALYGD	98.9535	LWTNEIEFDRKT	TpMuguga_02g00758	hypothetical protein	118	548	567	YES	YES
EIKERLAALALYGDYGEFDR	20	2824TP_DR	BoLA-DRB3_1601	LALYGDYGE	75.5926	WTNEIKFDRKTK	TpMuguga_02g00758	hypothetical protein	118	549	568	YES	YES
ERLAALALYGDYGEFDRKTK	20	2824TP_DR	BoLA-DRB3_1601	LALYGDYGE	97.6786	EIKERLKTKEDS	TpMuguga_02g00758	hypothetical protein	118	552	571	YES	YES
EIKERLAALALYGDYGEFDR	20	495TP_DR	BoLA-DRB3_1101	LAALALYGD	0.661407	WTNEIKFDRKTK	TpMuguga_02g00758	hypothetical protein	118	549	568	YES	YES
ERLAALALYGDYGEFDRKTK	20	495TP_DR	BoLA-DRB3_1101	LAALALYGD	13.0785	EIKERLKTKEDS	TpMuguga_02g00758	hypothetical protein	118	552	571	YES	YES
NEIKERLAALALYGDYGEFD	20	5072TP_DR	BoLA-DRB3_1001	LAALALYGD	42.4788	LWTNEIEFDRKT	TpMuguga_02g00758	hypothetical protein	118	548	567	YES	YES
EIKERLAALALYGDYGEFDR	20	5072TP_DR	BoLA-DRB3_1001	LAALALYGD	16.2403	WTNEIKFDRKTK	TpMuguga_02g00758	hypothetical protein	118	549	568	YES	YES
ERLAALALYGDYGEFDRKTK	20	5072TP_DR	BoLA-DRB3_1001	LAALALYGD	97.8828	EIKERLKTKEDS	TpMuguga_02g00758	hypothetical protein	118	552	571	YES	YES
EIKERLAALALYGDYGEFDR	20	5350TP_DR	BoLA-DRB3_1201	LALYGDYGE	33.3417	WTNEIKFDRKTK	TpMuguga_02g00758	hypothetical protein	118	549	568	YES	YES
VQVKEEEFVKIYEGLENPDN	20	5350TP_DR	BoLA-DRB3_1201	VKIYEGLEN	6.85879	DVWVQVPDNAAA	TpMuguga_02g00758	hypothetical protein	118	621	640	YES	YES
ELAGNAARDNKKSRIVPRHL	20	2123TP_DR	BoLA-DRB3_1501	NKKSRIVPR	62.7893	EVLELARHLQLA	TpMuguga_04g00322	Histone H2A	70	66	85	YES	YES
ELAGNAARDNKKSRIVPRHL	20	2824TP_DR	BoLA-DRB3_1601	NKKSRIVPR	99.531	EVLELARHLQLA	TpMuguga_04g00322	Histone H2A	70	66	85	YES	YES
ELAGNAARDNKKSRIVPRHL	20	5072TP_DR	BoLA-DRB3_1001	NKKSRIVPR	46.9708	EVLELARHLQLA	TpMuguga_04g00322	Histone H2A	70	66	85	YES	YES
ELAGNAARDNKKSRIVPRHL	20	5350TP_DR	BoLA-DRB3_1201	GNAARDNKK	83.5149	EVLELARHLQLA	TpMuguga_04g00322	Histone H2A	70	66	85	YES	YES
ELAGNAARDNKKSRIVPRHL	20	641TP_DR	BoLA-DRB3_2002	GNAARDNKK	97.3075	EVLELARHLQLA	TpMuguga_04g00322	Histone H2A	70	66	85	YES	YES
VLNSFVTDTFEKLATEAGKL	20	2123TP_DR	BoLA-DRB3_1101	DTFEKLATE	25.9049	SMLVLNGKLCKY	TpMuguga_04g00404	Histone H2B.1	57	42	61	YES	YES
VLNSFVTDTFEKLATEAGKL	20	2824TP_DR	BoLA-DRB3_1601	FEKLATEAG	39.8086	SMLVLNGKLCKY	TpMuguga_04g00404	Histone H2B.1	57	42	61	YES	YES
VLNSFVTDTFEKLATEAGKL	20	5072TP_DR	BoLA-DRB3_1001	LNSFVTDTF	95.0307	SMLVLNGKLCKY	TpMuguga_04g00404	Histone H2B.1	57	42	61	YES	YES
VLNSFVTDTFEKLATEAGKL	20	5350TP_DR	BoLA-DRB3_1201	FEKLATEAG	16.3416	SMLVLNGKLCKY	TpMuguga_04g00404	Histone H2B.1	57	42	61	YES	YES
VLNSFVTDTFEKLATEAGKL	20	641TP_DR	BoLA-DRB3_2002	FEKLATEAG	5.00006	SMLVLNGKLCKY	TpMuguga_04g00404	Histone H2B.1	57	42	61	YES	YES
VQHIPVDDFSGLQTEVVANE	20	495TP_DR	BoLA-DRB3_1101	LQTEVVANE	89.1337	YTLVQHANEAAA	TpMuguga_01g00924	Ribosomal protein L31e	14	99	118	YES	YES
VQHIPVDDFSGLQTEVVANE	20	5072TP_DR	BoLA-DRB3_1001	FSGLQTEVV	99.3745	YTLVQHANEAAA	TpMuguga_01g00924	Ribosomal protein L31e	14	99	118	YES	YES
VQHIPVDDFSGLQTEVVANE	20	5350TP_DR	BoLA-DRB3_1201	FSGLQTEVV	2.86044	YTLVQHANEAAA	TpMuguga_01g00924	Ribosomal protein L31e	14	99	118	YES	YES
GSVRTLTLKKHLGKKMKQNR	20	495TP_DR	BoLA-DRB3_1001	HLGKKMKQN	90.4837	AAMGSVQNRPIP	TpMuguga_02g00283	60S ribosomal protein L39-1	18	2	21	YES	YES
TNEIKERLAALALYGDYGEFD	21	2824TP_DR	BoLA-DRB3_1601	LAALALYGD	96.8143	VLWTNEEFDRKT	TpMuguga_02g00758	hypothetical protein	118	547	567	YES	YES
EIKERLAALALYGDYGEFDRK	21	2824TP_DR	BoLA-DRB3_1601	LAALALYGD	60.5796	WTNEIKDRKTKE	TpMuguga_02g00758	hypothetical protein	118	549	569	YES	YES
ERLAALALYGDYGEFDRKTKE	21	2824TP_DR	BoLA-DRB3_1601	LALYGDYGE	95.2005	EIKERLTKEDSK	TpMuguga_02g00758	hypothetical protein	118	552	572	YES	YES
TNEIKERLAALALYGDYGEFD	21	5072TP_DR	BoLA-DRB3_1001	LAALALYGD	62.5396	VLWTNEEFDRKT	TpMuguga_02g00758	hypothetical protein	118	547	567	YES	YES
EIKERLAALALYGDYGEFDRK	21	5072TP_DR	BoLA-DRB3_1001	LAALALYGD	15.8997	WTNEIKDRKTKE	TpMuguga_02g00758	hypothetical protein	118	549	569	YES	YES
IKERLAALALYGDYGEFDRKT	21	5072TP_DR	BoLA-DRB3_1001	LAALALYGD	92.9473	TNEIKERKTKED	TpMuguga_02g00758	hypothetical protein	118	550	570	YES	YES
ERLAALALYGDYGEFDRKTKE	21	5072TP_DR	BoLA-DRB3_1001	YGEFDRKTK	42.996	EIKERLTKEDSK	TpMuguga_02g00758	hypothetical protein	118	552	572	YES	YES
VKKRVHKGKKKARSETYSTYI	21	641TP_DR	BoLA-DRB3_2002	VHKGKKKAR	66.5051	AAMVKKTYIFKV	TpMuguga_04g00404	Histone H2B.1	57	2	22	YES	YES
EIKERLAALALYGDYGEFDRKT	22	2123TP_DR	BoLA-DRB3_1101	LAALALYGD	1.10089	WTNEIKRKTKED	TpMuguga_02g00758	hypothetical protein	118	549	570	YES	YES
EIKERLAALALYGDYGEFDRKT	22	2824TP_DR	BoLA-DRB3_1601	LALYGDYGE	47.2022	WTNEIKRKTKED	TpMuguga_02g00758	hypothetical protein	118	549	570	YES	YES
EIKERLAALALYGDYGEFDRKT	22	495TP_DR	BoLA-DRB3_1101	LAALALYGD	1.28235	WTNEIKRKTKED	TpMuguga_02g00758	hypothetical protein	118	549	570	YES	YES
WTNEIKERLAALALYGDYGEFD	22	5072TP_DR	BoLA-DRB3_1001	LAALALYGD	36.9705	RVLWTNEFDRKT	TpMuguga_02g00758	hypothetical protein	118	546	567	YES	YES
EIKERLAALALYGDYGEFDRKT	22	5072TP_DR	BoLA-DRB3_1001	LAALALYGD	17.3825	WTNEIKRKTKED	TpMuguga_02g00758	hypothetical protein	118	549	570	YES	YES
EIKERLAALALYGDYGEFDRKT	22	5350TP_DR	BoLA-DRB3_1201	LALYGDYGE	23.3352	--	TpMuguga_02g00758	hypothetical protein	118	549	570	YES	YES
EIKERLAALALYGDYGEFDRKT	22	641TP_DR	BoLA-DRB3_2002	LAALALYGD	18.4433	WTNEIKRKTKED	TpMuguga_02g00758	hypothetical protein	118	549	570	YES	YES
VLELAGNAARDNKKSRIVPRHL	22	2123TP_DR	BoLA-DRB3_1501	GNAARDNKK	53.7994	VAEVLERHLQLA	TpMuguga_04g00322	Histone H2A	70	64	85	YES	YES
ELAGNAARDNKKSRIVPRHLQL	22	2123TP_DR	BoLA-DRB3_1501	ARDNKKSRI	59.6243	EVLELALQLAVR	TpMuguga_04g00322	Histone H2A	70	66	87	YES	YES
ELAGNAARDNKKSRIVPRHLQL	22	5072TP_DR	BoLA-DRB3_1001	NKKSRIVPR	32.9875	EVLELALQLAVR	TpMuguga_04g00322	Histone H2A	70	66	87	YES	YES
VLELAGNAARDNKKSRIVPRHL	22	5072TP_DR	BoLA-DRB3_1001	GNAARDNKK	77.4261	VAEVLERHLQLA	TpMuguga_04g00322	Histone H2A	70	64	85	YES	YES
ELAGNAARDNKKSRIVPRHLQL	22	5350TP_DR	BoLA-DRB3_1201	NKKSRIVPR	91.0498	--	TpMuguga_04g00322	Histone H2A	70	66	87	YES	YES
VLELAGNAARDNKKSRIVPRHL	22	5350TP_DR	BoLA-DRB3_1201	GNAARDNKK	92.1559	--	TpMuguga_04g00322	Histone H2A	70	64	85	YES	YES
VLELAGNAARDNKKSRIVPRHL	22	641TP_DR	BoLA-DRB3_2002	GNAARDNKK	85.3061	VAEVLERHLQLA	TpMuguga_04g00322	Histone H2A	70	64	85	YES	YES
VKKRVHKGKKKARSETYSTYIF	22	5072TP_DR	BoLA-DRB3_1001	VHKGKKKAR	8.33709	AAMVKKYIFKVL	TpMuguga_04g00404	Histone H2B.1	57	2	23	YES	YES
VKKRVHKGKKKARSETYSTYIF	22	5350TP_DR	BoLA-DRB3_1201	KKKARSETY	10.1879	--	TpMuguga_04g00404	Histone H2B.1	57	2	23	YES	YES
EIKERLAALALYGDYGEFDRKTK	23	2123TP_DR	BoLA-DRB3_1101	LAALALYGD	1.15132	WTNEIKKTKEDS	TpMuguga_02g00758	hypothetical protein	118	549	571	YES	YES
EIKERLAALALYGDYGEFDRKTK	23	2824TP_DR	BoLA-DRB3_1601	LAALALYGD	43.2035	WTNEIKKTKEDS	TpMuguga_02g00758	hypothetical protein	118	549	571	YES	YES
EIKERLAALALYGDYGEFDRKTK	23	495TP_DR	BoLA-DRB3_1101	LAALALYGD	1.30382	WTNEIKKTKEDS	TpMuguga_02g00758	hypothetical protein	118	549	571	YES	YES
NEIKERLAALALYGDYGEFDRKT	23	5072TP_DR	BoLA-DRB3_1001	LAALALYGD	34.055	LWTNEIRKTKED	TpMuguga_02g00758	hypothetical protein	118	548	570	YES	YES
EIKERLAALALYGDYGEFDRKTK	23	5072TP_DR	BoLA-DRB3_1001	LAALALYGD	14.9666	WTNEIKKTKEDS	TpMuguga_02g00758	hypothetical protein	118	549	571	YES	YES
EIKERLAALALYGDYGEFDRKTK	23	5350TP_DR	BoLA-DRB3_1201	LALYGDYGE	29.6889	--	TpMuguga_02g00758	hypothetical protein	118	549	571	YES	YES
ALEATRLIRYNKKSTLSSREVQT	23	5072TP_DR	BoLA-DRB3_1001	IRYNKKSTL	12.9566	DRLALEVQTAVR	TpMuguga_04g00071	Histone H2B	7	71	93	YES	YES
ASGGVMPNVQAVLLPKKHKKDRD	23	5350TP_DR	BoLA-DRB3_1201	VMPNVQAVL	39.3266	--	TpMuguga_04g00322	Histone H2A	70	105	127	YES	YES
AYEHKIGRVGNVMVQTFVPYSAFE	24	2123TP_DR	BoLA-DRB3_1501	VGNVMVQTF	54.0448	DPGAYEAFEITS	TpMuguga_02g00758	hypothetical protein	118	511	534	YES	YES
EIKERLAALALYGDYGEFDRKTKE	24	2123TP_DR	BoLA-DRB3_1101	LAALALYGD	0.58622	WTNEIKTKEDSK	TpMuguga_02g00758	hypothetical protein	118	549	572	YES	YES
AYEHKIGRVGNVMVQTFVPYSAFE	24	2824TP_DR	BoLA-DRB3_1601	IGRVGNVMV	75.1313	DPGAYEAFEITS	TpMuguga_02g00758	hypothetical protein	118	511	534	YES	YES
TNEIKERLAALALYGDYGEFDRKT	24	2824TP_DR	BoLA-DRB3_1601	LAALALYGD	57.8167	VLWTNERKTKED	TpMuguga_02g00758	hypothetical protein	118	547	570	YES	YES
EIKERLAALALYGDYGEFDRKTKE	24	495TP_DR	BoLA-DRB3_1101	LAALALYGD	0.694441	WTNEIKTKEDSK	TpMuguga_02g00758	hypothetical protein	118	549	572	YES	YES
AYEHKIGRVGNVMVQTFVPYSAFE	24	5072TP_DR	BoLA-DRB3_1001	IGRVGNVMV	78.9195	DPGAYEAFEITS	TpMuguga_02g00758	hypothetical protein	118	511	534	YES	YES
TNEIKERLAALALYGDYGEFDRKT	24	5072TP_DR	BoLA-DRB3_1001	LAALALYGD	19.3273	VLWTNERKTKED	TpMuguga_02g00758	hypothetical protein	118	547	570	YES	YES
EIKERLAALALYGDYGEFDRKTKE	24	5072TP_DR	BoLA-DRB3_1001	LAALALYGD	11.9211	WTNEIKTKEDSK	TpMuguga_02g00758	hypothetical protein	118	549	572	YES	YES
ERLAALALYGDYGEFDRKTKEDSK	24	5072TP_DR	BoLA-DRB3_1001	YGEFDRKTK	23.3943	EIKERLDSKNLV	TpMuguga_02g00758	hypothetical protein	118	552	575	YES	YES
AYEHKIGRVGNVMVQTFVPYSAFE	24	5350TP_DR	BoLA-DRB3_1201	IGRVGNVMV	71.7388	--	TpMuguga_02g00758	hypothetical protein	118	511	534	YES	YES
TNEIKERLAALALYGDYGEFDRKT	24	5350TP_DR	BoLA-DRB3_1201	LALYGDYGE	30.8479	--	TpMuguga_02g00758	hypothetical protein	118	547	570	YES	YES
EIKERLAALALYGDYGEFDRKTKE	24	5350TP_DR	BoLA-DRB3_1201	LALYGDYGE	17.568	--	TpMuguga_02g00758	hypothetical protein	118	549	572	YES	YES
YLVAEVLELAGNAARDNKKSRIVP	24	5350TP_DR	BoLA-DRB3_1201	LELAGNAAR	79.1043	--	TpMuguga_04g00322	Histone H2A	70	59	82	YES	YES
VLELAGNAARDNKKSRIVPRHLQL	24	5350TP_DR	BoLA-DRB3_1201	ELAGNAARD	86.7352	--	TpMuguga_04g00322	Histone H2A	70	64	87	YES	YES
WTNEIKERLAALALYGDYGEFDRKT	25	2123TP_DR	BoLA-DRB3_1101	LAALALYGD	1.84865	RVLWTNRKTKED	TpMuguga_02g00758	hypothetical protein	118	546	570	YES	YES
GAYEHKIGRVGNVMVQTFVPYSAFE	25	2824TP_DR	BoLA-DRB3_1601	IGRVGNVMV	32.8644	VDPGAYAFEITS	TpMuguga_02g00758	hypothetical protein	118	510	534	YES	YES
WTNEIKERLAALALYGDYGEFDRKT	25	2824TP_DR	BoLA-DRB3_1601	LAALALYGD	54.8251	RVLWTNRKTKED	TpMuguga_02g00758	hypothetical protein	118	546	570	YES	YES
DPGAYEHKIGRVGNVMVQTFVPYSA	25	5072TP_DR	BoLA-DRB3_1001	AYEHKIGRV	52.7864	VKVDPGYSAFEI	TpMuguga_02g00758	hypothetical protein	118	508	532	YES	YES
GAYEHKIGRVGNVMVQTFVPYSAFE	25	5072TP_DR	BoLA-DRB3_1001	IGRVGNVMV	93.9351	VDPGAYAFEITS	TpMuguga_02g00758	hypothetical protein	118	510	534	YES	YES
WTNEIKERLAALALYGDYGEFDRKT	25	5072TP_DR	BoLA-DRB3_1001	LAALALYGD	26.1361	RVLWTNRKTKED	TpMuguga_02g00758	hypothetical protein	118	546	570	YES	YES
DPGAYEHKIGRVGNVMVQTFVPYSA	25	5350TP_DR	BoLA-DRB3_1201	IGRVGNVMV	67.4507	--	TpMuguga_02g00758	hypothetical protein	118	508	532	YES	YES
WTNEIKERLAALALYGDYGEFDRKT	25	5350TP_DR	BoLA-DRB3_1201	LALYGDYGE	46.9306	--	TpMuguga_02g00758	hypothetical protein	118	546	570	YES	YES
ISLPNLKVMSFNAHEHRERH	20	2824TP_DR	BoLA-DRB3_1601	FNAHEHRER	84.7492	FLKISLERHAAA	TpMuguga_03g00710	Ribosomal S17	10	111	130	YES	YES
LVQHIPVDDFSGLQTEVVANE	21	2824TP_DR	BoLA-DRB3_1601	FSGLQTEVV	34.9341	MYTLVQANEAAA	TpMuguga_01g00924	Ribosomal protein L31e	14	98	118	YES	YES
LVQHIPVDDFSGLQTEVVANE	21	495TP_DR	BoLA-DRB3_1101	FSGLQTEVV	88.9765	MYTLVQANEAAA	TpMuguga_01g00924	Ribosomal protein L31e	14	98	118	YES	YES
SSASSVKATIDRLNKQKLETA	21	2824TP_DR	BoLA-DRB3_1601	VKATIDRLN	41.3606	LVTSSAETAAAA	TpMuguga_03g00371	Ribosomal L37ae protein family	7	74	94	YES	YES
KISLPNLKVMSFNAHEHRERH	21	2824TP_DR	BoLA-DRB3_1601	FNAHEHRER	54.9637	NFLKISERHAAA	TpMuguga_03g00710	Ribosomal S17	10	110	130	YES	YES
KISLPNLKVMSFNAHEHRERH	21	5072TP_DR	BoLA-DRB3_1001	FNAHEHRER	22.5887	NFLKISERHAAA	TpMuguga_03g00710	Ribosomal S17	10	110	130	YES	YES
KISLPNLKVMSFNAHEHRERH	21	5350TP_DR	BoLA-DRB3_1201	VMSFNAHEH	20.8984	NFLKISERHAAA	TpMuguga_03g00710	Ribosomal S17	10	110	130	YES	YES
LLKKKSKQKKVVPGHKVKYVLD	22	2824TP_DR	BoLA-DRB3_1601	VVPGHKVKY	26.4387	AMKLLKVLDCTG	TpMuguga_04g00394	Ribosomal L22e protein family	5	3	24	YES	YES
VAEVLELAGNAARDNKKSRIVPRHL	25	2123TP_DR	BoLA-DRB3_1501	LELAGNAAR	34.3131	EYLVAERHLQLA	TpMuguga_04g00322	Histone H2A	70	61	85	YES	YES
VAEVLELAGNAARDNKKSRIVPRHL	25	2824TP_DR	BoLA-DRB3_1601	LELAGNAAR	42.3993	EYLVAERHLQLA	TpMuguga_04g00322	Histone H2A	70	61	85	YES	YES
MKLLKKKSKQKKVVPGHKVKYVLD	24	2123TP_DR	BoLA-DRB3_1501	VVPGHKVKY	5.03602	AAAMKLVLDCTG	TpMuguga_04g00394	Ribosomal L22e protein family	5	1	24	YES	YES
MKLLKKKSKQKKVVPGHKVKYVLD	24	2824TP_DR	BoLA-DRB3_1601	VVPGHKVKY	37.4975	AAAMKLVLDCTG	TpMuguga_04g00394	Ribosomal L22e protein family	5	1	24	YES	YES
MKLLKKKSKQKKVVPGHKVKYVLD	24	5072TP_DR	BoLA-DRB3_1001	VVPGHKVKY	4.50245	AAAMKLVLDCTG	TpMuguga_04g00394	Ribosomal L22e protein family	5	1	24	YES	YES
MKLLKKKSKQKKVVPGHKVKYVLD	24	641TP_DR	BoLA-DRB3_2002	VVPGHKVKY	34.5831	AAAMKLVLDCTG	TpMuguga_04g00394	Ribosomal L22e protein family	5	1	24	YES	YES
VAEVLELAGNAARDNKKSRIVPRHL	25	495TP_DR	BoLA-DRB3_1001	LELAGNAAR	21.0605	EYLVAERHLQLA	TpMuguga_04g00322	Histone H2A	70	61	85	YES	YES
VAEVLELAGNAARDNKKSRIVPRHL	25	5350TP_DR	BoLA-DRB3_1201	LELAGNAAR	71.809	--	TpMuguga_04g00322	Histone H2A	70	61	85	YES	YES
VAEVLELAGNAARDNKKSRIVPRHL	25	641TP_DR	BoLA-DRB3_2002	VLELAGNAA	42.267	EYLVAERHLQLA	TpMuguga_04g00322	Histone H2A	70	61	85	YES	YES
VKKRVHKGKKKARSETYSTYIFKVL	25	5350TP_DR	BoLA-DRB3_1201	KKKARSETY	12.4232	--	TpMuguga_04g00404	Histone H2B.1	57	2	26	YES	YES
VKKRVHKGKKKARSETYSTYIFKVL	25	641TP_DR	BoLA-DRB3_2002	HKGKKKARS	12.7327	AAMVKKKVLKQV	TpMuguga_04g00404	Histone H2B.1	57	2	26	YES	YES
					46.9451

## Sheet: Co-precipitating Proteins
Accession	Protein	MHCI Dataset	DR Dataset
TpMuguga_01g00190	10 kDa chaperonin	6	--
TpMuguga_01g00199	Ribosomal protein L13e	--	6
TpMuguga_01g00293	60S ribosomal protein L38	--	2
TpMuguga_01g00314	Eukaryotic translation initiation factor 3 subunit G-A	--	2
TpMuguga_01g00320	11E - glutaredoxin	11	6
TpMuguga_01g00653	40S ribosomal protein S25	5	--
TpMuguga_01g00924	Ribosomal protein L31e	11	14
TpMuguga_01g00964	60S ribosomal protein L35	4	22
TpMuguga_01g01007	NLI interacting factor-like phosphatase family protein	2	3
TpMuguga_01g01219	Phosphatidylserine decarboxylase	--	5
TpMuguga_02g00078	Ribosomal L27e protein family	--	4
TpMuguga_02g00119	Kelch domain-containing protein 3	3	3
TpMuguga_02g00222	40S ribosomal protein S29	6	--
TpMuguga_02g00283	60S ribosomal protein L39-1	--	17
TpMuguga_02g00305	60S ribosomal protein L30-2	2	--
TpMuguga_02g00317	Ribosomal protein L18e/L15	--	9
TpMuguga_02g00568	Ribosomal protein L4/L1 family protein	11	--
TpMuguga_02g00611	Probable histone H2A variant 1	8	21
TpMuguga_02g00758	hypothetical protein	85	117
TpMuguga_02g00803	Ribosomal L18ae/LX protein domain	4	--
TpMuguga_02g00895	Tp9 - Hypothetical protein	3	--
TpMuguga_02g02655	hypothetical protein	4	6
TpMuguga_03g00180	Ankyrin repeats (3 copies) family protein	--	2
TpMuguga_03g00186	Stomatin-like protein 2 mitochondrial	--	3
TpMuguga_03g00278	Mitochondrial ATP synthase epsilon chain family protein	2	--
TpMuguga_03g00371	Ribosomal L37ae protein family	--	7
TpMuguga_03g00428	ribosomal protein S28-B 40S	14	41
TpMuguga_03g00566	40S ribosomal protein S30	2	13
TpMuguga_03g00683	60S ribosomal protein L23a	--	10
TpMuguga_03g00697	Ribosomal S3Ae family protein	--	3
TpMuguga_03g00710	Ribosomal S17	--	9
TpMuguga_03g00717	40S ribosomal protein S12	10	9
TpMuguga_04g00050	ribosomal protein S19	5	6
TpMuguga_04g00071	Histone H2B	--	6
TpMuguga_04g00094	ribosomal protein L32 60S	--	5
TpMuguga_04g00162	ribosomal protein S10	--	2
TpMuguga_04g00237	hypothetical protein	--	4
TpMuguga_04g00277	40S ribosomal protein S14-2	--	3
TpMuguga_04g00308	C-terminal duplication domain of Friend of PRMT1 family protein	--	4
TpMuguga_04g00322	Histone H2A	38	67
TpMuguga_04g00383	glyceraldehyde-3-phosphate dehydrogenase, type I	5	--
TpMuguga_04g00394	Ribosomal L22e protein family	--	5
TpMuguga_04g00404	Histone H2B.1	44	56
TpMuguga_04g00481	Ribosomal protein L44 family protein	--	8
TpMuguga_04g00752	Ribosomal protein S27a family protein	2	3
TpMuguga_04g00929	hypothetical protein	2	--
